# Supplementary material for: (E)-2-(2-Methyl­cyclo­hexyl­idene)hydrazinecarbothio­amide
Source: Acta Crystallogr Sect E Struct Rep Online. 2011 Oct 22;67(Pt 11):o3005. doi: 10.1107/S1600536811042486 (PMC3247404; doi:10.1107/S1600536811042486)
Supplement: Supplementary file 1 [file e-67-o3005-sup1.cif]

##############################################################################
#                                                                            #
# This CIF contains the data in a paper accepted for publication in          #
# Acta Crystallographica Section E. It conforms to the requirements of       #
# Notes for Authors for Acta Crystallographica Section E, and has been       #
# peer reviewed under the auspices of the IUCr Commission on Journals.       #
#                                                                            #
# Full details of the Crystallographic Information File format               #
# are given in the paper "The Crystallographic Information File (CIF):       #
# a New Standard Archive File for Crystallography" by S. R. Hall, F. H.      #
# Allen and I. D. Brown [Acta Cryst. (1991), A47, 655-685].                  #
#                                                                            #
# The current version of the core CIF dictionary is obtainable from          #
# ftp://ftp.iucr.org/pub/cif_core.dic.                                       #
#                                                                            #
# Software is freely available for graphical display of the structure(s)     #
# in this CIF. For information consult the CIF software page                 #
# http://www.iucr.org/resources/cif/software.                                #
#                                                                            #
# This file may be used for bona fide research purposes within the           #
# scientific community so long as proper attribution is given to the journal # 
# article from which it was obtained.                                        #
#                                                                            #
##############################################################################
data_I
_audit_creation_method     SHELXL-97
_chemical_name_systematic
;
(<i>E</i>)-2-(2-Methylcyclohexylidene)hydrazinecarbothioamide
;
_chemical_name_common     ?
_chemical_formula_moiety     'C8 H15 N3 S'
_chemical_formula_sum     'C8 H15 N3 S'
_chemical_formula_iupac     'C8 H15 N3 S'
_chemical_formula_weight     185.29
_chemical_melting_point     ?
_symmetry_cell_setting     triclinic
_symmetry_space_group_name_H-M     'P -1'
_symmetry_space_group_name_Hall     '-P 1'
loop_
    _symmetry_equiv_pos_as_xyz
    'x, y, z'
    '-x, -y, -z'
_cell_length_a     6.0261(5)
_cell_length_b     8.0655(4)
_cell_length_c     10.9129(9)
_cell_angle_alpha     83.904(5)
_cell_angle_beta     89.386(4)
_cell_angle_gamma     68.416(4)
_cell_volume     490.19(6)
_cell_formula_units_Z     2
_cell_measurement_reflns_used     5938
_cell_measurement_theta_min     2.6
_cell_measurement_theta_max     27.5
_cell_measurement_temperature     150.0(10)
_exptl_crystal_description     plate
_exptl_crystal_colour     colourless
_exptl_crystal_size_max     0.20
_exptl_crystal_size_mid     0.14
_exptl_crystal_size_min     0.04
_exptl_crystal_density_diffrn     1.255
_exptl_crystal_density_meas     ?
_exptl_crystal_density_method     'not measured'
_exptl_crystal_F_000     200
_exptl_absorpt_coefficient_mu     0.282
_exptl_absorpt_correction_type     multi-scan
_exptl_absorpt_process_details     '(SORTAV; Blessing, 1995)'
_exptl_absorpt_correction_T_min     0.710
_exptl_absorpt_correction_T_max     1.060
_exptl_special_details
;
^1^H NMR
(CDCl~3~, 400 MHz) \d p.p.m. 8.83 (br s, 1H), 7.25 (br s, 1H), 6.48 (br s,
1H), 2.66 (m, 1H), 2.29 - 2.40 (m, 1H), 1.84 - 2.00 (m, 3H), 1.75 - 1.83 (m,
1H), 1.41 - 1.66 (m, 2H), 1.23 - 1.36 (m, 1H), 1.10 (d, <i>J</i>= 6.6 Hz, 3H).
HRMS (ESI) m/<i>z</i> calcd for C~8~H~16~N~3~S, 186.1059; found 186.1064
(<i>M</i>^+^+H).
;
_diffrn_ambient_temperature     150.0(10)
_diffrn_radiation_type     MoK\a
_diffrn_radiation_wavelength     0.71073
_diffrn_radiation_source     'fine-focus sealed tube'
_diffrn_radiation_monochromator     graphite
_diffrn_measurement_device_type     'Nonius KappaCCD'
_diffrn_measurement_method     '\f scans and \w scans with \k offsets'
_diffrn_detector_area_resol_mean     9
_diffrn_reflns_number     5938
_diffrn_reflns_av_R_equivalents     0.0768
_diffrn_reflns_av_sigmaI/netI     0.0694
_diffrn_reflns_theta_min     2.73
_diffrn_reflns_theta_max     27.58
_diffrn_reflns_theta_full     25.24
_diffrn_measured_fraction_theta_max     0.961
_diffrn_measured_fraction_theta_full     0.989
_diffrn_reflns_limit_h_min     -7
_diffrn_reflns_limit_h_max     7
_diffrn_reflns_limit_k_min     -10
_diffrn_reflns_limit_k_max     10
_diffrn_reflns_limit_l_min     -13
_diffrn_reflns_limit_l_max     14
_refine_special_details
;
Refinement of <i>F</i>^2^ against ALL reflections. The weighted <i>R</i>-factor
<i>wR</i> and goodness of fit <i>S</i> are based on <i>F</i>^2^, conventional
<i>R</i>-factors <i>R</i> are based on <i>F</i>, with <i>F</i> set to zero for
negative <i>F</i>^2^. The threshold expression of <i>F</i>^2^ >
\s(<i>F</i>^2^) is used only for calculating <i>R</i>-factors(gt) <i>etc</i>.
and is not relevant to the choice of reflections for refinement.
<i>R</i>-factors based on <i>F</i>^2^ are statistically about twice as large
as those based on <i>F</i>, and <i>R</i>- factors based on ALL data will be
even larger.
;
_reflns_number_total     2184
_reflns_number_gt     1698
_reflns_threshold_expression     I>2\s(I)
_refine_ls_structure_factor_coef     Fsqd
_refine_ls_matrix_type     full
_refine_ls_R_factor_all     0.0670
_refine_ls_R_factor_gt     0.0479
_refine_ls_wR_factor_gt     0.1096
_refine_ls_wR_factor_ref     0.1215
_refine_ls_goodness_of_fit_ref     1.049
_refine_ls_restrained_S_all     1.049
_refine_ls_number_reflns     2184
_refine_ls_number_parameters     122
_refine_ls_number_restraints     0
_refine_ls_hydrogen_treatment     mixed
_refine_ls_weighting_scheme     calc
_refine_ls_weighting_details
         'calc w=1/[\s^2^(Fo^2^)+(0.0454P)^2^+0.1232P] where P=(Fo^2^+2Fc^2^)/3'
_atom_sites_solution_hydrogens     geom
_atom_sites_solution_primary     direct
_atom_sites_solution_secondary     difmap
_refine_ls_shift/su_max     0.000
_refine_ls_shift/su_mean     0.000
_refine_diff_density_max     0.261
_refine_diff_density_min     -0.250
_refine_ls_extinction_method     none
_refine_ls_extinction_coef     ?
loop_
    _atom_type_symbol
    _atom_type_description
    _atom_type_scat_dispersion_real
    _atom_type_scat_dispersion_imag
    _atom_type_scat_source
    C C 0.0033 0.0016 'International Tables Vol C Tables 4.2.6.8 and 6.1.1.4'
    H H 0.0000 0.0000 'International Tables Vol C Tables 4.2.6.8 and 6.1.1.4'
    N N 0.0061 0.0033 'International Tables Vol C Tables 4.2.6.8 and 6.1.1.4'
    S S 0.1246 0.1234 'International Tables Vol C Tables 4.2.6.8 and 6.1.1.4'
_computing_data_collection     'COLLECT (Nonius, 2002)'
_computing_cell_refinement     'DENZO-SMN (Otwinowski & Minor, 1997)'
_computing_data_reduction     'DENZO-SMN (Otwinowski & Minor, 1997)'
_computing_structure_solution     'SIR92 (Altomare <i>et al.</i>, 1994)'
_computing_structure_refinement     'SHELXTL (Sheldrick, 2008)'
_computing_molecular_graphics     'PLATON (Spek, 2009)'
_computing_publication_material     'SHELXTL (Sheldrick, 2008)'
loop_
    _atom_site_type_symbol
    _atom_site_label
    _atom_site_fract_x
    _atom_site_fract_y
    _atom_site_fract_z
    _atom_site_U_iso_or_equiv
    _atom_site_adp_type
    _atom_site_calc_flag
    _atom_site_refinement_flags
    _atom_site_occupancy
    _atom_site_symmetry_multiplicity
    _atom_site_disorder_assembly
    _atom_site_disorder_group
    S S1 0.17188(9) 0.22748(6) 0.01937(5) 0.03606(19) Uani d . 1 1 . .
    N N1 0.5032(3) 0.4731(2) 0.19337(16) 0.0335(4) Uani d . 1 1 . .
    H H1N 0.185(5) 0.522(3) 0.104(2) 0.051(7) Uiso d . 1 1 . .
    N N2 0.3306(3) 0.4439(2) 0.12560(17) 0.0336(4) Uani d . 1 1 . .
    N N3 0.6066(3) 0.1654(2) 0.10779(19) 0.0428(5) Uani d . 1 1 . .
    H H2N 0.708(4) 0.195(3) 0.137(2) 0.047(7) Uiso d . 1 1 . .
    H H3N 0.649(4) 0.061(3) 0.078(2) 0.039(6) Uiso d . 1 1 . .
    C C1 0.4559(4) 0.6253(2) 0.23460(19) 0.0334(5) Uani d . 1 1 . .
    C C2 0.6541(4) 0.6475(3) 0.3062(2) 0.0370(5) Uani d . 1 1 . .
    H H2A 0.7074 0.7344 0.2537 0.044 Uiso calc R 1 1 . .
    C C3 0.5603(4) 0.7327(3) 0.4246(2) 0.0437(5) Uani d . 1 1 . .
    H H3A 0.5190 0.6458 0.4822 0.052 Uiso calc R 1 1 . .
    H H3B 0.6883 0.7593 0.4646 0.052 Uiso calc R 1 1 . .
    C C4 0.3419(4) 0.9048(3) 0.4007(2) 0.0476(6) Uani d . 1 1 . .
    H H4A 0.2849 0.9524 0.4799 0.057 Uiso calc R 1 1 . .
    H H4B 0.3853 0.9959 0.3487 0.057 Uiso calc R 1 1 . .
    C C5 0.1440(4) 0.8698(3) 0.3362(2) 0.0456(6) Uani d . 1 1 . .
    H H5A 0.0066 0.9842 0.3177 0.055 Uiso calc R 1 1 . .
    H H5B 0.0899 0.7880 0.3919 0.055 Uiso calc R 1 1 . .
    C C6 0.2269(4) 0.7867(3) 0.2168(2) 0.0407(5) Uani d . 1 1 . .
    H H6A 0.1009 0.7509 0.1837 0.049 Uiso calc R 1 1 . .
    H H6B 0.2504 0.8778 0.1553 0.049 Uiso calc R 1 1 . .
    C C7 0.8715(4) 0.4756(3) 0.3314(2) 0.0450(6) Uani d . 1 1 . .
    H H7A 0.9305 0.4286 0.2532 0.067 Uiso calc R 1 1 . .
    H H7B 0.8275 0.3866 0.3837 0.067 Uiso calc R 1 1 . .
    H H7C 0.9968 0.5004 0.3735 0.067 Uiso calc R 1 1 . .
    C C8 0.3858(3) 0.2802(2) 0.08743(18) 0.0311(4) Uani d . 1 1 . .
loop_
    _atom_site_aniso_label
    _atom_site_aniso_U_11
    _atom_site_aniso_U_22
    _atom_site_aniso_U_33
    _atom_site_aniso_U_12
    _atom_site_aniso_U_13
    _atom_site_aniso_U_23
    S1 0.0358(3) 0.0288(3) 0.0448(4) -0.0112(2) -0.0042(2) -0.0115(2)
    N1 0.0343(9) 0.0373(9) 0.0338(10) -0.0170(7) 0.0000(8) -0.0105(7)
    N2 0.0311(9) 0.0303(8) 0.0405(11) -0.0104(7) -0.0030(8) -0.0120(7)
    N3 0.0352(10) 0.0337(9) 0.0588(14) -0.0073(8) -0.0075(9) -0.0202(9)
    C1 0.0381(11) 0.0348(10) 0.0306(11) -0.0162(9) 0.0041(9) -0.0089(8)
    C2 0.0385(12) 0.0423(11) 0.0371(12) -0.0210(9) 0.0026(10) -0.0116(9)
    C3 0.0464(13) 0.0503(12) 0.0424(14) -0.0240(10) 0.0000(11) -0.0173(10)
    C4 0.0531(14) 0.0452(12) 0.0505(15) -0.0199(11) 0.0035(12) -0.0254(11)
    C5 0.0446(13) 0.0413(11) 0.0513(15) -0.0126(10) 0.0001(11) -0.0190(10)
    C6 0.0478(13) 0.0330(10) 0.0422(13) -0.0137(9) -0.0056(10) -0.0116(9)
    C7 0.0378(12) 0.0528(13) 0.0481(14) -0.0185(10) 0.0013(10) -0.0155(11)
    C8 0.0344(11) 0.0291(9) 0.0309(11) -0.0115(8) 0.0031(9) -0.0091(8)
_geom_special_details
;
All e.s.d.'s (except the e.s.d. in the dihedral angle between two l.s. planes)
are estimated using the full covariance matrix. The cell e.s.d.'s are taken
into account individually in the estimation of e.s.d.'s in distances, angles
and torsion angles; correlations between e.s.d.'s in cell parameters are only
used when they are defined by crystal symmetry. An approximate (isotropic)
treatment of cell e.s.d.'s is used for estimating e.s.d.'s involving l.s.
planes.
;
loop_
    _geom_bond_atom_site_label_1
    _geom_bond_atom_site_label_2
    _geom_bond_site_symmetry_2
    _geom_bond_distance
    _geom_bond_publ_flag
    S1 C8 . 1.698(2) ?
    N1 C1 . 1.284(2) ?
    N1 N2 . 1.385(2) ?
    N2 C8 . 1.348(2) ?
    N2 H1N . 0.88(3) ?
    N3 C8 . 1.317(3) ?
    N3 H2N . 0.81(3) ?
    N3 H3N . 0.88(2) ?
    C1 C6 . 1.506(3) ?
    C1 C2 . 1.508(3) ?
    C2 C7 . 1.518(3) ?
    C2 C3 . 1.532(3) ?
    C2 H2A . 1.0000 ?
    C3 C4 . 1.521(3) ?
    C3 H3A . 0.9900 ?
    C3 H3B . 0.9900 ?
    C4 C5 . 1.518(3) ?
    C4 H4A . 0.9900 ?
    C4 H4B . 0.9900 ?
    C5 C6 . 1.523(3) ?
    C5 H5A . 0.9900 ?
    C5 H5B . 0.9900 ?
    C6 H6A . 0.9900 ?
    C6 H6B . 0.9900 ?
    C7 H7A . 0.9800 ?
    C7 H7B . 0.9800 ?
    C7 H7C . 0.9800 ?
loop_
    _geom_angle_atom_site_label_1
    _geom_angle_atom_site_label_2
    _geom_angle_atom_site_label_3
    _geom_angle_site_symmetry_1
    _geom_angle_site_symmetry_3
    _geom_angle
    _geom_angle_publ_flag
    C1 N1 N2 . . 119.69(16) ?
    C8 N2 N1 . . 117.61(16) ?
    C8 N2 H1N . . 115.7(16) ?
    N1 N2 H1N . . 126.7(16) ?
    C8 N3 H2N . . 121.1(17) ?
    C8 N3 H3N . . 118.9(15) ?
    H2N N3 H3N . . 119(2) ?
    N1 C1 C6 . . 127.45(18) ?
    N1 C1 C2 . . 116.52(17) ?
    C6 C1 C2 . . 116.01(16) ?
    C1 C2 C7 . . 113.51(16) ?
    C1 C2 C3 . . 110.67(17) ?
    C7 C2 C3 . . 112.02(19) ?
    C1 C2 H2A . . 106.7 ?
    C7 C2 H2A . . 106.7 ?
    C3 C2 H2A . . 106.7 ?
    C4 C3 C2 . . 112.57(19) ?
    C4 C3 H3A . . 109.1 ?
    C2 C3 H3A . . 109.1 ?
    C4 C3 H3B . . 109.1 ?
    C2 C3 H3B . . 109.1 ?
    H3A C3 H3B . . 107.8 ?
    C5 C4 C3 . . 110.46(16) ?
    C5 C4 H4A . . 109.6 ?
    C3 C4 H4A . . 109.6 ?
    C5 C4 H4B . . 109.6 ?
    C3 C4 H4B . . 109.6 ?
    H4A C4 H4B . . 108.1 ?
    C4 C5 C6 . . 111.68(19) ?
    C4 C5 H5A . . 109.3 ?
    C6 C5 H5A . . 109.3 ?
    C4 C5 H5B . . 109.3 ?
    C6 C5 H5B . . 109.3 ?
    H5A C5 H5B . . 107.9 ?
    C1 C6 C5 . . 112.49(18) ?
    C1 C6 H6A . . 109.1 ?
    C5 C6 H6A . . 109.1 ?
    C1 C6 H6B . . 109.1 ?
    C5 C6 H6B . . 109.1 ?
    H6A C6 H6B . . 107.8 ?
    C2 C7 H7A . . 109.5 ?
    C2 C7 H7B . . 109.5 ?
    H7A C7 H7B . . 109.5 ?
    C2 C7 H7C . . 109.5 ?
    H7A C7 H7C . . 109.5 ?
    H7B C7 H7C . . 109.5 ?
    N3 C8 N2 . . 117.45(18) ?
    N3 C8 S1 . . 122.61(15) ?
    N2 C8 S1 . . 119.92(15) ?
loop_
    _geom_hbond_atom_site_label_D
    _geom_hbond_atom_site_label_H
    _geom_hbond_atom_site_label_A
    _geom_hbond_site_symmetry_A
    _geom_hbond_distance_DH
    _geom_hbond_distance_HA
    _geom_hbond_distance_DA
    _geom_hbond_angle_DHA
    N2 H1N S1 2_565 0.88(3) 2.61(3) 3.4645(19) 162(2)
    N3 H3N S1 2_655 0.88(2) 2.52(2) 3.3954(19) 170.9(19)
    N3 H2N N1 . 0.81(3) 2.28(2) 2.601(2) 104.6(19)
_iucr_refine_instructions_details
;
TITL k10231 in P-1
CELL 0.71073   6.0261   8.0655  10.9129  83.904  89.386  68.416
ZERR    2  0.0005  0.0004  0.0009  0.0048  0.0043  0.0043
LATT  1
SFAC C  H  N  S
DISP C    0.00330   0.00160
DISP H    0.00000   0.00000
DISP N    0.00610   0.00330
DISP S    0.12460   0.12340
UNIT    16   30    6    2
TEMP -123
SIZE 0.20, 0.14, 0.04
ACTA
EQIV $1 -x, -y+1, -z
EQIV $2 -x+1, -y, -z
HTAB N2 S1_$1
HTAB N3 S1_$2
BOND $h
FMAP 2
PLAN 20
L.S.  4
WGHT    0.045400    0.123200
FVAR       0.98038
S1    4    0.171877    0.227478    0.019373    11.00000    0.03583    0.02881 =
         0.04477   -0.01152   -0.00416   -0.01119
N1    3    0.503222    0.473090    0.193372    11.00000    0.03431    0.03731 =
         0.03384   -0.01055    0.00004   -0.01702
H1N   2    0.185499    0.522034    0.104458    11.00000    0.05106
N2    3    0.330559    0.443905    0.125596    11.00000    0.03111    0.03034 =
         0.04049   -0.01198   -0.00304   -0.01044
N3    3    0.606591    0.165355    0.107790    11.00000    0.03518    0.03368 =
         0.05876   -0.02023   -0.00748   -0.00729
H2N   2    0.707716    0.194870    0.136723    11.00000    0.04710
H3N   2    0.649471    0.061027    0.078460    11.00000    0.03889
C1    1    0.455912    0.625328    0.234604    11.00000    0.03813    0.03484 =
         0.03061   -0.00889    0.00414   -0.01620
C2    1    0.654055    0.647463    0.306184    11.00000    0.03849    0.04228 =
         0.03713   -0.01158    0.00263   -0.02097
AFIX  13
H2A   2    0.707437    0.734424    0.253718    11.00000   -1.20000
AFIX   0
C3    1    0.560335    0.732731    0.424552    11.00000    0.04642    0.05029 =
         0.04242   -0.01733    0.00001   -0.02398
AFIX  23
H3A   2    0.518983    0.645836    0.482161    11.00000   -1.20000
H3B   2    0.688329    0.759259    0.464590    11.00000   -1.20000
AFIX   0
C4    1    0.341889    0.904752    0.400664    11.00000    0.05310    0.04522 =
         0.05049   -0.02537    0.00349   -0.01994
AFIX  23
H4A   2    0.284871    0.952377    0.479886    11.00000   -1.20000
H4B   2    0.385347    0.995893    0.348733    11.00000   -1.20000
AFIX   0
C5    1    0.144004    0.869757    0.336158    11.00000    0.04463    0.04128 =
         0.05130   -0.01899    0.00010   -0.01259
AFIX  23
H5A   2    0.006555    0.984177    0.317662    11.00000   -1.20000
H5B   2    0.089864    0.787964    0.391862    11.00000   -1.20000
AFIX   0
C6    1    0.226871    0.786742    0.216818    11.00000    0.04778    0.03301 =
         0.04222   -0.01155   -0.00562   -0.01371
AFIX  23
H6A   2    0.100881    0.750909    0.183698    11.00000   -1.20000
H6B   2    0.250372    0.877844    0.155324    11.00000   -1.20000
AFIX   0
C7    1    0.871463    0.475554    0.331389    11.00000    0.03782    0.05277 =
         0.04807   -0.01555    0.00126   -0.01845
AFIX 137
H7A   2    0.930494    0.428632    0.253224    11.00000   -1.50000
H7B   2    0.827460    0.386623    0.383699    11.00000   -1.50000
H7C   2    0.996777    0.500437    0.373514    11.00000   -1.50000
AFIX   0
C8    1    0.385753    0.280240    0.087425    11.00000    0.03442    0.02911 =
         0.03086   -0.00915    0.00311   -0.01146
HKLF 4
REM  k10231 in P-1
REM R1 =  0.0479 for   1698 Fo > 4sig(Fo)  and  0.0670 for all   2184 data
REM    122 parameters refined using      0 restraints
END
WGHT      0.0446      0.1255
REM Highest difference peak  0.261,  deepest hole -0.250,  1-sigma level  0.055
Q1    1   0.3435  0.3620  0.1206  11.00000  0.05    0.26
Q2    1   0.1291  0.2119  0.0993  11.00000  0.05    0.23
Q3    1   0.0042  0.3588 -0.0153  11.00000  0.05    0.23
Q4    1   0.1937  0.1039 -0.0391  11.00000  0.05    0.22
Q5    1   0.4041  0.6162  0.3059  11.00000  0.05    0.21
Q6    1   0.1665  0.7514  0.2961  11.00000  0.05    0.21
Q7    1   0.3639  0.0875  0.0435  11.00000  0.05    0.21
Q8    1   0.6675  0.7871  0.1806  11.00000  0.05    0.20
Q9    1   0.4446  0.5795  0.2368  11.00000  0.05    0.20
Q10   1   0.2259  0.9002  0.3815  11.00000  0.05    0.20
Q11   1   0.2024  0.2413 -0.0613  11.00000  0.05    0.20
Q12   1   0.1958  0.8763  0.2588  11.00000  0.05    0.20
Q13   1   0.6890  0.9005  0.2451  11.00000  0.05    0.19
Q14   1   0.3642  0.6887  0.2223  11.00000  0.05    0.19
Q15   1   0.5116  0.5196  0.1830  11.00000  0.05    0.19
Q16   1   0.6302  0.8405  0.3184  11.00000  0.05    0.19
Q17   1   0.4615  0.8163  0.4142  11.00000  0.05    0.18
Q18   1   0.1124  0.1412  0.1880  11.00000  0.05    0.18
Q19   1   0.2660  0.6934  0.0471  11.00000  0.05    0.18
Q20   1   0.2753  0.0827  0.1293  11.00000  0.05    0.18
;
data_global
_journal_date_recd_electronic     2011-10-11
_journal_date_accepted     2011-10-13
_journal_name_full     'Acta Crystallographica, Section E'
_journal_year     2011
_journal_volume     67
_journal_issue     11
_journal_page_first     o3005
_journal_page_last     o3005
_journal_paper_category     QO
_journal_coeditor_code     PV2460
_publ_contact_author_name     'Dr. Alan J. Lough'
_publ_contact_author_address
;
Department of Chemistry
University of Toronto
80 St. George Street
Toronto
Ontario
Canada M5S 3H6
;
_publ_contact_author_email     alough@chem.utoronto.ca
_publ_contact_author_phone     416-978-6275
_publ_section_title
;
(<i>E</i>)-2-(2-Methylcyclohexylidene)hydrazinecarbothioamide
;
loop_
    _publ_author_name
    _publ_author_address
    'Hicks, Justin W.'
;
PET Centre
Centre for Addiction and Mental Health,
and Institute of Medical Science,
University of Toronto
250 College Street
Toronto
Ontario
Canada M5T 1R8
;
    'Lough, Alan J.'
;
Department of Chemistry
University of Toronto
80 St George Street
Toronto
Ontario
Canada M5S 3H6
;
    'Wilson, Alan A.'
;
PET Centre
Centre for Addiction and Mental Health,
and Institute of Medical Science,
University of Toronto
250 College Street
Toronto
Ontario
Canada M5T 1R8
;
    'Vasdev, Neil'
;
PET Centre
Centre for Addiction and Mental Health,
and Institute of Medical Science,
University of Toronto
250 College Street
Toronto
Ontario
Canada M5T 1R8
;
