# Supplementary material for: (E)-2-(2-Methyl­cyclo­hexyl­idene)hydrazinecarbothio­amide
Source: Acta Crystallogr Sect E Struct Rep Online. 2011 Oct 22;67(Pt 11):o3005. doi: 10.1107/S1600536811042486 (PMC3247404; doi:10.1107/S1600536811042486)
Supplement: Supplementary file 2 [file e-67-o3005-Isup2.hkl]

# 
# h,k,l, Fc-squared, Fo-squared, sigma(Fo-squared) and status flag 
# 
data_I
_shelx_title ' k10231 in P-1' 
_shelx_refln_list_code          4 
_shelx_F_calc_maximum       47.80 
_exptl_crystal_F_000       200.00 
_reflns_d_resolution_high  0.7676 
 
loop_ 
 _symmetry_equiv_pos_as_xyz 
 'x, y, z' 
 '-x, -y, -z' 
 
_cell_length_a     6.0261 
_cell_length_b     8.0655 
_cell_length_c    10.9129 
_cell_angle_alpha  83.904 
_cell_angle_beta   89.386 
_cell_angle_gamma  68.416 
 
_shelx_F_squared_multiplier     1.000 
 
loop_ 
 _refln_index_h 
 _refln_index_k 
 _refln_index_l 
 _refln_F_squared_calc 
 _refln_F_squared_meas 
 _refln_F_squared_sigma 
 _refln_observed_status 
   1   0   0     1227.96     1163.28     29.88 o 
   2   0   0       85.94       88.36      3.06 o 
   3   0   0      198.75      193.40      6.59 o 
   4   0   0      190.51      210.05      7.38 o 
   5   0   0       20.08       21.02      1.14 o 
   6   0   0       89.07      105.85      9.50 o 
   7   0   0        0.01        1.30      3.32 o 
  -6   1   0        0.41       -0.23      1.51 o 
  -5   1   0        2.02        2.13      0.67 o 
  -4   1   0       87.25       78.54      3.26 o 
  -3   1   0       13.90       12.46      0.84 o 
  -2   1   0      119.56      151.69      5.80 o 
  -1   1   0      670.19      689.97     18.56 o 
   0   1   0      482.92      421.54      8.15 o 
   1   1   0       26.36       20.83      0.63 o 
   2   1   0      263.56      268.84      5.79 o 
   3   1   0       21.64       21.87      1.25 o 
   4   1   0       13.44       12.43      1.25 o 
   5   1   0      255.44      248.44      8.05 o 
   6   1   0       23.71       16.65      4.65 o 
   7   1   0       13.11       21.47      4.39 o 
  -6   2   0        7.06        7.52      1.90 o 
  -5   2   0       40.56       41.98      2.56 o 
  -4   2   0        0.67        1.08      0.61 o 
  -3   2   0       49.72       45.26      1.81 o 
  -2   2   0      943.97     1007.48     44.19 o 
  -1   2   0      717.14      702.29     33.07 o 
   0   2   0      643.51      576.35     17.39 o 
   1   2   0      850.61      747.25     13.05 o 
   2   2   0       95.90       86.97      2.44 o 
   3   2   0      267.86      260.31      6.35 o 
   4   2   0      263.34      275.52      8.76 o 
   5   2   0      483.80      503.24     16.12 o 
   6   2   0       14.26        6.40      3.33 o 
   7   2   0       16.23       11.83      4.14 o 
  -6   3   0        3.57        2.66      1.97 o 
  -5   3   0       12.00       18.30      2.85 o 
  -4   3   0      178.50      175.95      9.01 o 
  -3   3   0        4.64        6.04      0.74 o 
  -2   3   0        5.50        4.40      0.57 o 
  -1   3   0      742.74      678.08     33.51 o 
   0   3   0      748.60      678.19     39.21 o 
   1   3   0      238.96      233.06      4.40 o 
   2   3   0      282.88      275.66      6.21 o 
   3   3   0      788.63      842.80     32.86 o 
   4   3   0      216.75      233.37      6.34 o 
   5   3   0       33.52       32.77      1.84 o 
   6   3   0       35.20       32.73      2.19 o 
   7   3   0       10.12       11.55      4.12 o 
  -5   4   0       29.82       31.48      2.40 o 
  -4   4   0        0.25       -0.05      0.85 o 
  -3   4   0       35.69       37.10      3.56 o 
  -2   4   0       69.25       69.70      2.67 o 
  -1   4   0       22.25       24.45      1.77 o 
   0   4   0      278.25      264.06     13.90 o 
   1   4   0       81.41       76.92      2.37 o 
   2   4   0        3.69        5.48      1.56 o 
   3   4   0      642.64      715.53     14.04 o 
   4   4   0       16.84       17.87      0.96 o 
   5   4   0        3.78        3.13      0.97 o 
   6   4   0        8.47       11.82      2.40 o 
   7   4   0       50.95       43.30      8.46 o 
  -4   5   0       22.69       29.89      3.01 o 
  -3   5   0        0.98        1.68      0.72 o 
  -2   5   0       27.21       26.77      1.90 o 
  -1   5   0      288.91      271.24     11.16 o 
   0   5   0       16.49       17.03      1.16 o 
   1   5   0       73.72       76.21      2.11 o 
   2   5   0       54.67       48.80      1.36 o 
   3   5   0      165.29      174.34      6.49 o 
   4   5   0      202.14      185.98     13.49 o 
   5   5   0       96.15       95.79      4.02 o 
   6   5   0        2.50        0.91      1.92 o 
   7   5   0       12.34       10.83      2.72 o 
  -4   6   0        3.06        1.44      2.87 o 
  -3   6   0        4.16       -0.12      2.66 o 
  -2   6   0      221.27      244.76     29.58 o 
  -1   6   0        1.06        0.43      0.90 o 
   0   6   0       38.86       39.03      2.23 o 
   1   6   0       62.98       64.42      3.75 o 
   2   6   0       70.00       65.98      1.96 o 
   3   6   0       21.33       21.80      1.05 o 
   4   6   0       30.60       28.83      1.37 o 
   5   6   0       46.68       43.87      2.75 o 
   6   6   0        9.16        8.44      2.35 o 
   7   6   0       15.26       12.58      3.85 o 
  -3   7   0       22.40       27.06      3.02 o 
  -2   7   0        0.09        1.04      2.38 o 
  -1   7   0       47.87       58.18      6.09 o 
   0   7   0       53.66       51.28      3.34 o 
   1   7   0        0.24        2.14      1.44 o 
   2   7   0      113.81      117.09      5.46 o 
   3   7   0      150.04      162.83      6.18 o 
   4   7   0       93.56       95.72      6.38 o 
   5   7   0        5.92        3.56      2.11 o 
   6   7   0       27.38       29.40      3.22 o 
   7   7   0        0.40       -1.81      2.47 o 
  -2   8   0        6.32        3.68      1.64 o 
  -1   8   0        5.28        5.73      1.57 o 
   0   8   0       25.41       25.45      2.89 o 
   1   8   0       25.63       26.14      2.54 o 
   2   8   0       43.38       44.76      3.17 o 
   3   8   0       83.28       93.39      4.03 o 
   4   8   0       19.92       21.92      1.93 o 
   5   8   0       24.31       28.41      2.78 o 
   6   8   0       12.18       11.62      4.66 o 
  -1   9   0       32.51       35.04      4.61 o 
   0   9   0       24.70       27.14      2.40 o 
   1   9   0       12.17        8.66      1.53 o 
   2   9   0       43.76       43.60      4.38 o 
   3   9   0        5.62        2.09      1.84 o 
   4   9   0        2.58        2.56      1.37 o 
   5   9   0        4.44        3.54      2.55 o 
   6   9   0       19.15       20.79      3.90 o 
   1  10   0        7.27        6.35      2.81 o 
   2  10   0       11.58       10.67      1.80 o 
   3  10   0        0.61        0.06      1.70 o 
   4  10   0       28.49       30.85      2.64 o 
  -4 -10   1       26.74       25.73      3.24 o 
  -3 -10   1        0.36        0.00      1.90 o 
  -2 -10   1       14.03       11.20      2.17 o 
  -6  -9   1       25.93       30.70      4.23 o 
  -5  -9   1        0.17        0.08      1.74 o 
  -4  -9   1       11.95        8.56      2.81 o 
  -3  -9   1       71.57       68.12      4.26 o 
  -2  -9   1       43.67       44.67      3.18 o 
  -1  -9   1       31.25       34.86      3.61 o 
   0  -9   1       15.30       23.41      2.49 o 
   1  -9   1        3.04        2.48      3.96 o 
  -6  -8   1        5.30        1.76      2.27 o 
  -5  -8   1        6.11        3.85      1.44 o 
  -4  -8   1       93.84       96.58     11.51 o 
  -3  -8   1       12.81       13.52      1.82 o 
  -2  -8   1        4.68        5.67      2.14 o 
  -1  -8   1       55.90       61.41      3.51 o 
   0  -8   1        0.37        0.71      1.50 o 
   1  -8   1       15.80       15.64      1.91 o 
   2  -8   1       36.82       37.35      3.65 o 
  -7  -7   1        2.00        4.54      2.26 o 
  -6  -7   1        1.16        2.20      1.41 o 
  -5  -7   1      241.07      261.45     13.21 o 
  -4  -7   1        0.60        1.83      0.96 o 
  -3  -7   1      141.96      139.88      5.47 o 
  -2  -7   1       55.54       59.55      2.72 o 
  -1  -7   1       22.31       15.95      1.72 o 
   0  -7   1        8.85        6.28      2.10 o 
   1  -7   1      162.55      174.88      8.97 o 
   2  -7   1        8.85       10.65      2.43 o 
   3  -7   1       19.66       26.08      3.60 o 
  -7  -6   1        1.43        3.65      2.89 o 
  -6  -6   1       52.50       51.72     14.20 o 
  -5  -6   1       18.50       19.40      3.20 o 
  -4  -6   1       50.97       45.85      1.96 o 
  -3  -6   1       40.18       40.50      1.45 o 
  -2  -6   1        6.29        7.72      0.69 o 
  -1  -6   1       61.98       51.70      3.99 o 
   0  -6   1      184.12      189.30     10.10 o 
   1  -6   1       41.55       37.47      2.47 o 
   2  -6   1       46.41       45.73      2.93 o 
   3  -6   1        9.91       11.06      1.45 o 
   4  -6   1       10.76       13.24      3.70 o 
  -7  -5   1        0.52       -0.05      3.08 o 
  -6  -5   1       25.40       26.93      2.95 o 
  -5  -5   1      106.47      100.53      5.91 o 
  -4  -5   1       53.06       48.23      1.91 o 
  -3  -5   1      134.15      138.74      3.57 o 
  -2  -5   1        5.07        3.59      0.46 o 
  -1  -5   1      154.30      166.95      6.99 o 
   0  -5   1      539.79      553.11     25.44 o 
   1  -5   1      119.39      121.71      5.83 o 
   2  -5   1       24.50       24.07      1.51 o 
   3  -5   1       15.38       15.99      1.16 o 
   4  -5   1       19.01       14.56      3.01 o 
  -7  -4   1        8.38        8.86      2.87 o 
  -6  -4   1       70.40       66.89      6.09 o 
  -5  -4   1        0.81        0.24      0.80 o 
  -4  -4   1        2.43        1.99      0.73 o 
  -3  -4   1      391.76      407.29      7.99 o 
  -2  -4   1       69.86       75.59      2.59 o 
  -1  -4   1      489.85      474.45     16.43 o 
   0  -4   1       11.57       11.45      0.77 o 
   1  -4   1       17.08       14.83      1.15 o 
   2  -4   1      196.61      210.14     10.61 o 
   3  -4   1       14.80       24.25      2.54 o 
   4  -4   1        0.01        0.35      1.45 o 
   5  -4   1       48.45       43.34      4.04 o 
  -7  -3   1        0.02        0.47      2.34 o 
  -6  -3   1        3.93        3.01      3.11 o 
  -5  -3   1       57.00       61.07      2.76 o 
  -4  -3   1      128.19      127.77      4.74 o 
  -3  -3   1       91.07       97.02      2.96 o 
  -2  -3   1      267.42      274.37     10.62 o 
  -1  -3   1       65.32       64.09      2.45 o 
   0  -3   1      196.65      178.94     10.04 o 
   1  -3   1       51.85       67.14      3.78 o 
   2  -3   1       64.80       61.39      4.12 o 
   3  -3   1        4.31        2.81      0.79 o 
   4  -3   1      173.60      169.23     12.08 o 
   5  -3   1        3.32        2.47      1.28 o 
   6  -3   1       10.45       15.16      3.90 o 
  -7  -2   1        5.55        7.31      3.54 o 
  -6  -2   1       23.52       25.07      3.67 o 
  -5  -2   1       19.49       17.73      1.94 o 
  -4  -2   1      296.68      315.56      9.55 o 
  -3  -2   1      311.31      328.23     10.48 o 
  -2  -2   1       41.44       37.32      1.87 o 
  -1  -2   1     1898.37     1831.65    130.58 o 
   0  -2   1      906.87      876.93     18.71 o 
   1  -2   1      433.75      444.77     11.47 o 
   2  -2   1     1493.38     1757.33     46.68 o 
   3  -2   1       95.56       82.86      3.88 o 
   4  -2   1        2.37        1.35      0.88 o 
   5  -2   1       39.99       33.80      4.92 o 
   6  -2   1       25.77       27.69      4.35 o 
  -7  -1   1       11.61       11.51      3.32 o 
  -6  -1   1       20.34       20.62      2.86 o 
  -5  -1   1      153.58      149.72      8.52 o 
  -4  -1   1        6.59        6.29      1.14 o 
  -3  -1   1        2.76        1.96      0.67 o 
  -2  -1   1        8.06        8.71      1.02 o 
  -1  -1   1        0.72        1.59      0.35 o 
   0  -1   1      792.62      723.12     14.99 o 
   1  -1   1      428.00      448.11     12.96 o 
   2  -1   1      158.86      172.14      5.93 o 
   3  -1   1       28.71       26.35      1.48 o 
   4  -1   1      124.09      129.37      7.54 o 
   5  -1   1        4.93        5.04      1.60 o 
   6  -1   1        0.27        1.43      2.98 o 
  -7   0   1        1.59       -1.90      3.20 o 
  -6   0   1       27.05       30.53      4.91 o 
  -5   0   1       71.45       70.16      3.03 o 
  -4   0   1       54.16       56.52      2.67 o 
  -3   0   1      216.72      220.66      5.53 o 
  -2   0   1      106.29      105.52      2.80 o 
  -1   0   1      210.29      211.38      4.74 o 
   1   0   1      340.53      311.89      8.02 o 
   2   0   1      258.98      269.78      8.28 o 
   3   0   1       22.59       15.39      1.89 o 
   4   0   1        3.84        3.37      1.26 o 
   5   0   1       56.11       55.20      4.03 o 
   6   0   1       27.02       18.54      9.92 o 
   7   0   1        6.48        6.27      2.73 o 
  -6   1   1        0.50        0.36      2.87 o 
  -5   1   1      117.24      105.42      8.83 o 
  -4   1   1       18.02       18.77      1.13 o 
  -3   1   1      103.41      114.61      3.65 o 
  -2   1   1      985.66     1019.11     42.29 o 
  -1   1   1     1659.36     1616.89     59.76 o 
   0   1   1      199.95      203.97      4.32 o 
   1   1   1      759.77      782.45     14.11 o 
   2   1   1     1897.82     1948.07     38.79 o 
   3   1   1       43.66       41.58      1.66 o 
   4   1   1       82.40       84.33      3.37 o 
   5   1   1      261.45      281.14     11.75 o 
   6   1   1       11.09        7.48      3.08 o 
   7   1   1        4.33        9.26      4.28 o 
  -6   2   1        7.92        2.95      2.95 o 
  -5   2   1      106.24      100.50      4.46 o 
  -4   2   1       66.77       56.98      3.66 o 
  -3   2   1       49.69       48.60      1.74 o 
  -2   2   1        0.94        4.31      0.59 o 
  -1   2   1        5.57        4.06      0.36 o 
   0   2   1      372.32      342.00      9.30 o 
   1   2   1        3.93        9.87     15.21 o 
   2   2   1      270.41      299.11      5.70 o 
   3   2   1       93.52       97.12      2.82 o 
   4   2   1       58.51       57.36      2.20 o 
   5   2   1       91.39       95.61      2.88 o 
   6   2   1        2.36        2.52      1.43 o 
   7   2   1       34.24       35.81      6.89 o 
  -6   3   1       17.11       16.05      2.85 o 
  -5   3   1       22.60       19.40      1.61 o 
  -4   3   1        9.44       15.59      1.16 o 
  -3   3   1       78.09       80.43      3.88 o 
  -2   3   1      123.26      131.66      4.07 o 
  -1   3   1       26.35       21.78      0.88 o 
   0   3   1      425.19      421.08     10.07 o 
   1   3   1      475.37      492.61      8.40 o 
   2   3   1      610.35      673.87     10.32 o 
   3   3   1       47.55       43.20      1.41 o 
   4   3   1      169.39      167.04      3.97 o 
   5   3   1       90.94       85.83      3.75 o 
   6   3   1       11.91        5.50      3.35 o 
   7   3   1       33.06       32.29      4.86 o 
  -5   4   1        4.17        0.51      1.17 o 
  -4   4   1        3.63        2.50      1.00 o 
  -3   4   1       31.67       30.95      1.76 o 
  -2   4   1      309.03      331.46      7.80 o 
  -1   4   1       33.05       30.15      1.49 o 
   0   4   1      990.81      945.30     21.80 o 
   1   4   1        3.89        1.64      0.36 o 
   2   4   1       87.79       88.13      1.88 o 
   3   4   1       17.08       17.95      0.84 o 
   4   4   1      278.86      290.18      8.96 o 
   5   4   1        3.29        2.74      0.96 o 
   6   4   1       21.04       15.25      2.39 o 
   7   4   1       19.33       20.15      4.71 o 
  -5   5   1        1.02       -2.58      2.58 o 
  -4   5   1       26.17       25.26      4.05 o 
  -3   5   1       13.15       13.81      1.04 o 
  -2   5   1        2.48        1.01      0.51 o 
  -1   5   1      403.50      419.91     14.94 o 
   0   5   1        2.18        1.87      0.56 o 
   1   5   1       85.05       70.94      2.09 o 
   2   5   1      188.61      188.63      3.69 o 
   3   5   1       20.45       22.45      1.34 o 
   4   5   1       34.61       33.35      1.71 o 
   5   5   1      190.51      187.08     11.28 o 
   6   5   1        7.19        3.36      1.23 o 
   7   5   1        0.75        1.35      2.23 o 
  -4   6   1        4.50       -2.99      2.99 o 
  -3   6   1        3.69        1.46      2.78 o 
  -2   6   1      226.44      249.63      9.35 o 
  -1   6   1      243.95      229.46     13.28 o 
   0   6   1       17.96       15.93      1.49 o 
   1   6   1      113.83      117.61      4.64 o 
   2   6   1       30.05       26.51      1.25 o 
   3   6   1      140.95      140.79      4.07 o 
   4   6   1      274.83      281.90      8.37 o 
   5   6   1       80.90       67.91     19.39 o 
   6   6   1        6.40       14.18      3.79 o 
   7   6   1       50.34       46.89      9.14 o 
  -3   7   1       69.45       72.91      6.11 o 
  -2   7   1        4.70        8.89      3.42 o 
  -1   7   1       35.71       34.84      2.45 o 
   0   7   1      149.57      164.67      6.61 o 
   1   7   1       13.27       15.52      1.12 o 
   2   7   1       16.60       19.38      0.95 o 
   3   7   1      217.84      208.06     15.33 o 
   4   7   1      107.44      112.97     11.46 o 
   5   7   1        1.59       -0.23      2.77 o 
   6   7   1        6.39        2.50      3.20 o 
   7   7   1        1.13        3.71      2.03 o 
  -2   8   1        1.74       -0.05      1.81 o 
  -1   8   1        5.98        4.84      2.06 o 
   0   8   1        2.15        1.94      1.42 o 
   1   8   1      142.33      142.74      6.55 o 
   2   8   1       31.97       35.52      2.59 o 
   3   8   1      144.70      148.97      5.08 o 
   4   8   1        0.23       -0.39      0.90 o 
   5   8   1       62.71       68.37      4.88 o 
   6   8   1       16.31       14.15      2.54 o 
  -1   9   1       41.91       44.50      3.25 o 
   0   9   1       16.04       18.30      3.25 o 
   1   9   1        0.47       -1.51      1.51 o 
   2   9   1       85.64       87.03      6.33 o 
   3   9   1       12.05       14.67      2.14 o 
   4   9   1        0.48        0.61      1.30 o 
   5   9   1       26.07       28.20      3.19 o 
   6   9   1       14.89       20.31      5.03 o 
   1  10   1       26.94       26.96      3.23 o 
   2  10   1        3.40        7.24      2.41 o 
   3  10   1        4.57        3.11      2.59 o 
   4  10   1       38.28       36.49      3.26 o 
  -4 -10   2        0.79        4.44      3.57 o 
  -3 -10   2        5.84        2.04      1.99 o 
  -2 -10   2       17.13       18.92      2.26 o 
  -5  -9   2        0.13       -0.99      4.38 o 
  -4  -9   2       11.09        7.48      2.04 o 
  -3  -9   2      105.49      112.83      5.79 o 
  -2  -9   2        5.93        4.62      2.01 o 
  -1  -9   2        5.28        3.59      1.69 o 
   0  -9   2       17.95       14.31      2.71 o 
  -6  -8   2       10.56        7.54      2.30 o 
  -5  -8   2       20.04       15.99      2.03 o 
  -4  -8   2      112.81      126.53     13.63 o 
  -3  -8   2        8.23        7.61      1.01 o 
  -2  -8   2       32.72       36.39      4.92 o 
  -1  -8   2       51.08       46.63      4.94 o 
   0  -8   2        0.71        0.17      1.41 o 
   1  -8   2        6.01        4.38      1.69 o 
   2  -8   2       31.81       31.58      4.30 o 
  -7  -7   2        2.18        0.62      4.73 o 
  -6  -7   2       11.96       11.15      2.17 o 
  -5  -7   2        9.78        8.16      1.46 o 
  -4  -7   2        7.27        6.26      1.49 o 
  -3  -7   2      106.77      103.25      4.41 o 
  -2  -7   2        5.09        5.58      0.58 o 
  -1  -7   2       51.74       56.28      3.45 o 
   0  -7   2        2.08        1.87      1.06 o 
   1  -7   2      117.27      126.50     20.19 o 
   2  -7   2       34.88       31.88      5.03 o 
   3  -7   2       14.40       11.20      2.70 o 
  -7  -6   2        7.16        5.87      2.31 o 
  -6  -6   2       41.14       37.98      3.37 o 
  -5  -6   2        6.10        4.37      1.88 o 
  -4  -6   2      215.46      228.55     10.11 o 
  -3  -6   2       24.57       24.45      1.65 o 
  -2  -6   2       11.23       12.77      1.30 o 
  -1  -6   2       13.07       13.23      1.31 o 
   0  -6   2      250.85      256.92     15.32 o 
   1  -6   2      149.57      164.45     14.95 o 
   2  -6   2       13.18       13.50      2.58 o 
   3  -6   2        4.57        3.82      2.79 o 
   4  -6   2       12.84        9.00      2.12 o 
  -7  -5   2        0.79        4.08      4.41 o 
  -6  -5   2       23.03       23.61      2.50 o 
  -5  -5   2       11.27        8.33      1.22 o 
  -4  -5   2       50.93       52.48      1.94 o 
  -3  -5   2      198.94      203.33      7.20 o 
  -2  -5   2       12.07        9.54      0.92 o 
  -1  -5   2       76.09       72.40      3.46 o 
   0  -5   2       56.45       52.47      2.28 o 
   1  -5   2       78.35       78.63      4.11 o 
   2  -5   2        0.04        0.02      0.79 o 
   3  -5   2        6.92        7.63      1.58 o 
   4  -5   2       14.18        9.32      5.54 o 
  -7  -4   2       20.86       27.24      5.09 o 
  -6  -4   2        5.96        3.56      3.21 o 
  -5  -4   2        0.44        0.13      0.78 o 
  -4  -4   2      265.71      281.76      7.43 o 
  -3  -4   2       25.73       24.97      1.03 o 
  -2  -4   2       22.14       24.27      1.30 o 
  -1  -4   2      872.71      835.64     18.58 o 
   0  -4   2      131.70      138.67      4.95 o 
   1  -4   2      261.64      268.97      5.79 o 
   2  -4   2      117.48      129.62      6.40 o 
   3  -4   2       52.75       54.18      4.60 o 
   4  -4   2        3.13        2.96      1.02 o 
   5  -4   2       55.66       27.19     25.78 o 
  -7  -3   2        1.71        1.05      2.45 o 
  -6  -3   2       47.90       47.56      5.60 o 
  -5  -3   2      237.37      230.63      8.59 o 
  -4  -3   2       27.81       27.56      2.08 o 
  -3  -3   2      123.83      121.60      4.47 o 
  -2  -3   2       68.81       68.77      3.25 o 
  -1  -3   2      447.08      460.62      8.12 o 
   0  -3   2        1.54        2.38      0.44 o 
   1  -3   2      520.18      519.56     33.78 o 
   2  -3   2        2.92        4.18      1.10 o 
   3  -3   2        3.81        5.71      0.77 o 
   4  -3   2      108.52      107.45      9.19 o 
   5  -3   2        0.77       -0.39      1.38 o 
  -7  -2   2        0.80        2.24      2.71 o 
  -6  -2   2      132.96      150.96     10.44 o 
  -5  -2   2        3.74        3.32      1.83 o 
  -4  -2   2       34.93       38.95      2.74 o 
  -3  -2   2      374.33      385.19      8.60 o 
  -2  -2   2      102.53       98.98      3.15 o 
  -1  -2   2       19.82       19.06      0.95 o 
   0  -2   2      402.17      388.01      7.85 o 
   1  -2   2      188.36      188.19      6.26 o 
   2  -2   2        6.89        4.39      0.77 o 
   3  -2   2       38.13       34.87      4.39 o 
   4  -2   2       18.47       21.35      1.80 o 
   5  -2   2       11.49        6.18      5.52 o 
   6  -2   2        8.11        4.34      2.17 o 
  -7  -1   2       23.07       30.35      4.63 o 
  -6  -1   2       37.66       43.52      6.08 o 
  -5  -1   2       95.10       94.36      7.56 o 
  -4  -1   2        8.57        9.17      1.32 o 
  -3  -1   2       98.09       93.55      3.75 o 
  -2  -1   2        0.06        0.68      0.44 o 
   1  -1   2      648.56      614.07     18.47 o 
   2  -1   2      193.76      194.95      5.56 o 
   3  -1   2       55.71       54.13      2.01 o 
   4  -1   2      420.09      460.31     24.34 o 
   5  -1   2       44.52       37.09      2.33 o 
   6  -1   2       13.15       16.39      3.44 o 
  -6   0   2        6.24        4.97      1.79 o 
  -5   0   2       50.73       45.59      5.79 o 
  -4   0   2       97.65       94.35      8.72 o 
  -3   0   2       21.03       17.36      1.83 o 
  -2   0   2      152.25      169.58      4.17 o 
  -1   0   2      786.76      825.95     23.73 o 
   0   0   2        9.84       11.49      0.78 o 
   1   0   2       69.74       57.59      3.04 o 
   2   0   2      173.60      171.02      6.29 o 
   3   0   2       17.26       16.80      1.06 o 
   4   0   2       46.86       46.39      2.38 o 
   5   0   2      105.21      106.71      8.07 o 
   6   0   2       17.54       16.73      3.48 o 
   7   0   2        0.02        0.24      2.72 o 
  -6   1   2        0.96        2.77      2.40 o 
  -5   1   2        3.10        1.69      0.98 o 
  -4   1   2       72.06       74.54      4.14 o 
  -3   1   2      210.18      228.60     10.98 o 
  -2   1   2     1035.15     1088.23     68.29 o 
  -1   1   2       32.15       34.74      2.51 o 
   0   1   2      530.45      519.32     15.20 o 
   1   1   2      137.79      120.54      6.04 o 
   2   1   2      678.26      700.50     16.52 o 
   3   1   2        3.58        4.75      0.72 o 
   4   1   2     1081.70     1158.42     38.15 o 
   5   1   2      123.89      118.49      4.66 o 
   6   1   2        0.00        0.00      1.91 o 
   7   1   2       21.58       30.63      4.53 o 
  -6   2   2       18.54       22.08      2.48 o 
  -5   2   2       85.64       78.19      8.10 o 
  -4   2   2      167.22      149.14      4.91 o 
  -3   2   2      171.63      179.31      6.90 o 
  -2   2   2       64.73       59.13      4.24 o 
  -1   2   2        0.59        0.83      0.34 o 
   0   2   2     1949.11     1864.80    108.41 o 
   1   2   2      131.56      136.53      3.58 o 
   2   2   2      603.85      673.55     11.74 o 
   3   2   2     1241.99     1431.83     29.52 o 
   4   2   2       23.56       23.60      1.57 o 
   5   2   2        2.36        2.00      0.80 o 
   6   2   2       44.49       39.02      2.98 o 
   7   2   2       15.90       18.42      3.57 o 
  -6   3   2       19.61       13.86      2.97 o 
  -5   3   2       25.02       19.72      2.28 o 
  -4   3   2       44.82       45.83      2.46 o 
  -3   3   2        0.86        1.28      0.54 o 
  -2   3   2       62.40       62.80      2.28 o 
  -1   3   2      183.43      171.89      4.54 o 
   0   3   2       33.28       32.53      1.70 o 
   1   3   2      498.22      535.42      9.25 o 
   2   3   2      966.88     1052.26     19.93 o 
   3   3   2      765.24      880.58     15.02 o 
   4   3   2        7.41        6.63      0.79 o 
   5   3   2       30.45       29.75      1.53 o 
   6   3   2       20.48       16.11      1.39 o 
   7   3   2       48.94       45.54      6.77 o 
  -5   4   2        6.69        5.53      2.88 o 
  -4   4   2       17.02       16.40      1.72 o 
  -3   4   2        0.02       -0.52      0.52 o 
  -2   4   2       87.18       94.15      4.24 o 
  -1   4   2        0.01        0.25      0.37 o 
   0   4   2      396.41      397.00     12.78 o 
   1   4   2       12.66       20.55      0.91 o 
   2   4   2       16.14       15.86      0.76 o 
   3   4   2      492.60      513.94      9.01 o 
   4   4   2       25.15       22.27      1.40 o 
   5   4   2       28.12       23.42      1.92 o 
   6   4   2       78.78       71.56      8.92 o 
   7   4   2       35.72       45.71      8.35 o 
  -4   5   2       45.49       51.40      3.67 o 
  -3   5   2       85.82       96.09      5.29 o 
  -2   5   2       16.55       17.08      1.56 o 
  -1   5   2      554.60      591.74     16.47 o 
   0   5   2        0.44        0.01      0.53 o 
   1   5   2        4.66        5.44      0.63 o 
   2   5   2      186.34      193.46      3.94 o 
   3   5   2       38.83       42.35      2.75 o 
   4   5   2        8.96       10.37      0.86 o 
   5   5   2      122.18      133.57      8.58 o 
   6   5   2        0.69        1.36      1.17 o 
   7   5   2       13.94       17.44      3.03 o 
  -4   6   2        0.70       -2.50      2.50 o 
  -3   6   2        2.53        4.58      2.41 o 
  -2   6   2       96.67      113.34      4.92 o 
  -1   6   2       12.60       11.98      2.74 o 
   0   6   2       18.67       19.77      1.53 o 
   1   6   2      138.78      139.29      4.97 o 
   2   6   2       32.29       35.50      1.41 o 
   3   6   2      293.96      301.61      8.66 o 
   4   6   2       59.87       60.64      2.27 o 
   5   6   2        1.68        2.02      1.14 o 
   6   6   2       30.40       33.47      3.35 o 
   7   6   2       35.67       33.66      5.58 o 
  -3   7   2        3.32        0.57      2.37 o 
  -2   7   2       16.38       17.86      2.62 o 
  -1   7   2       81.27       82.81      5.33 o 
   0   7   2        1.72        4.19      1.23 o 
   1   7   2       11.68       14.70      1.31 o 
   2   7   2      161.13      164.90      3.88 o 
   3   7   2       25.57       29.95      1.77 o 
   4   7   2       91.21       89.17      9.83 o 
   5   7   2       23.35       19.39      3.96 o 
   6   7   2       28.42       34.37      3.24 o 
   7   7   2        7.41        6.51      2.04 o 
  -2   8   2       77.10       90.16      5.64 o 
  -1   8   2        8.31        5.53      2.17 o 
   0   8   2        0.11        0.29      1.45 o 
   1   8   2      111.86      113.55      3.84 o 
   2   8   2       24.48       26.45      1.63 o 
   3   8   2       48.27       45.52      2.07 o 
   4   8   2        8.27        6.08      1.31 o 
   5   8   2       27.02       31.88      5.91 o 
   6   8   2       47.08       53.72      4.05 o 
  -1   9   2       34.01       45.34      3.53 o 
   0   9   2        4.65        2.54      1.75 o 
   1   9   2        0.07       -0.78      1.67 o 
   2   9   2       25.35       28.80      2.55 o 
   3   9   2       24.48       31.45      2.91 o 
   4   9   2        0.01        0.01      1.22 o 
   5   9   2       13.18       19.44      2.64 o 
   6   9   2       23.89       28.39      3.61 o 
   1  10   2       66.21       74.72      5.72 o 
   2  10   2       22.58       22.70      2.98 o 
   3  10   2       49.16       47.68      3.69 o 
   4  10   2       30.58       31.72      3.28 o 
  -5  -9   3        5.36        1.07      3.34 o 
  -4  -9   3       20.15       12.47      2.61 o 
  -3  -9   3        5.01        4.94      1.88 o 
  -2  -9   3        0.81       -0.24      1.42 o 
  -1  -9   3        7.60        6.47      1.59 o 
   0  -9   3       19.85       14.40      2.75 o 
  -6  -8   3       29.50       38.00      5.67 o 
  -5  -8   3       15.66       14.22      1.82 o 
  -4  -8   3       81.24       78.66      9.84 o 
  -3  -8   3        0.98        2.16      0.98 o 
  -2  -8   3       28.63       26.95      3.52 o 
  -1  -8   3       16.50       11.89      2.17 o 
   0  -8   3       17.27       15.41      2.16 o 
   1  -8   3       28.56       23.04      8.44 o 
  -6  -7   3       29.54       29.45      9.18 o 
  -5  -7   3        5.49        5.78      1.70 o 
  -4  -7   3        1.84        1.75      0.81 o 
  -3  -7   3       30.02       30.61      2.65 o 
  -2  -7   3       22.76       22.57      2.17 o 
  -1  -7   3        0.42        1.91      1.24 o 
   0  -7   3       34.66       33.27      4.59 o 
   1  -7   3       28.08       21.19      4.14 o 
   2  -7   3        1.28       -0.21      1.31 o 
  -7  -6   3        8.08        2.33      2.69 o 
  -6  -6   3        5.17        4.31      1.79 o 
  -5  -6   3       48.51       43.60      8.94 o 
  -4  -6   3       47.71       44.22      1.72 o 
  -3  -6   3        3.91        4.09      0.79 o 
  -2  -6   3        5.25        5.38      0.56 o 
  -1  -6   3      332.75      351.22     16.58 o 
   0  -6   3        3.79        7.46      7.52 o 
   1  -6   3      152.97      159.60     18.61 o 
   2  -6   3       13.48       14.64      1.44 o 
   3  -6   3        0.95        4.88      2.07 o 
  -7  -5   3        1.76        0.12      1.87 o 
  -6  -5   3       13.91       17.85      3.74 o 
  -5  -5   3       13.62       10.25      1.08 o 
  -4  -5   3       60.97       59.06      2.72 o 
  -3  -5   3       10.70        8.93      0.76 o 
  -2  -5   3      216.18      231.72      7.25 o 
  -1  -5   3        0.00       -0.10      0.48 o 
   0  -5   3        4.22        3.11      0.90 o 
   1  -5   3      136.52      145.45      5.41 o 
   2  -5   3        0.80        0.31      0.44 o 
   3  -5   3       18.78       19.74      3.49 o 
   4  -5   3       25.24       11.18      7.94 o 
  -7  -4   3       14.51       16.02      4.01 o 
  -6  -4   3        5.90        7.73      2.48 o 
  -5  -4   3       11.74        8.45      1.64 o 
  -4  -4   3      233.13      239.47      6.41 o 
  -3  -4   3       50.56       49.20      1.82 o 
  -2  -4   3       83.08       85.79      3.72 o 
  -1  -4   3      280.39      276.50      5.18 o 
   0  -4   3       19.66       20.05      0.82 o 
   1  -4   3        4.06        2.70      0.47 o 
   2  -4   3       17.27       18.06      1.03 o 
   3  -4   3       58.49       51.93      2.06 o 
   4  -4   3       39.88       37.02      7.88 o 
   5  -4   3        7.68        1.28      2.14 o 
  -7  -3   3        6.65       17.15      3.36 o 
  -6  -3   3        4.06        4.73      3.11 o 
  -5  -3   3      210.96      212.57     12.34 o 
  -4  -3   3        6.04        4.43      0.68 o 
  -3  -3   3      157.34      136.19      6.47 o 
  -2  -3   3      412.49      447.29     29.65 o 
  -1  -3   3        0.11        0.45      0.48 o 
   0  -3   3       28.74       26.18      0.94 o 
   1  -3   3     1326.49     1366.90     51.63 o 
   2  -3   3        3.78        5.08      0.59 o 
   3  -3   3      103.00      104.18      5.30 o 
   4  -3   3       78.86       79.83      3.81 o 
   5  -3   3        4.26        1.47      1.27 o 
  -7  -2   3        3.80        4.10      3.52 o 
  -6  -2   3      178.21      200.96     15.32 o 
  -5  -2   3       25.52       25.67      5.18 o 
  -4  -2   3       28.77       30.88      1.88 o 
  -3  -2   3       68.14       61.17      3.92 o 
  -2  -2   3       20.07       25.98      9.95 o 
  -1  -2   3      131.55      145.55      5.17 o 
   0  -2   3      450.50      442.32      9.75 o 
   1  -2   3       69.45       76.31      3.11 o 
   2  -2   3      144.47      140.06     22.29 o 
   3  -2   3       10.63       12.16      0.91 o 
   4  -2   3        4.76        3.86      0.72 o 
   5  -2   3        4.27        5.36      2.26 o 
   6  -2   3       31.97       29.36      3.81 o 
  -7  -1   3       16.37       19.67      4.74 o 
  -6  -1   3        0.02        8.07      3.32 o 
  -5  -1   3       91.07       90.77      9.94 o 
  -4  -1   3       28.46       23.23      1.80 o 
  -3  -1   3        4.45        3.08      2.26 o 
  -2  -1   3       29.77       22.77      1.46 o 
  -1  -1   3     1916.81     1829.38     63.29 o 
   0  -1   3     1510.24     1551.86     35.87 o 
   1  -1   3       93.27       79.20      4.64 o 
   2  -1   3        0.01       -0.26      0.59 o 
   3  -1   3       52.47       47.54      1.95 o 
   4  -1   3       58.86       56.31      5.19 o 
   5  -1   3        4.88        3.54      0.90 o 
   6  -1   3       62.08       77.40      8.84 o 
  -7   0   3       19.47       22.09      4.18 o 
  -6   0   3       65.29       71.71      6.14 o 
  -5   0   3       29.32       33.55      3.62 o 
  -4   0   3       32.46       26.12      1.51 o 
  -3   0   3      238.31      221.55     10.75 o 
  -2   0   3      148.43      159.13      5.23 o 
  -1   0   3     2285.18     2234.37     94.77 o 
   0   0   3      256.40      280.84     10.17 o 
   1   0   3      528.25      560.90     18.28 o 
   2   0   3      237.87      205.15     12.77 o 
   3   0   3       94.94       98.16      4.53 o 
   4   0   3      392.30      444.48     13.22 o 
   5   0   3      224.20      227.89     16.99 o 
   6   0   3       15.18       14.94      3.35 o 
   7   0   3        1.27       -0.35      2.72 o 
  -6   1   3       10.26       17.73      3.62 o 
  -5   1   3       64.54       67.60      7.88 o 
  -4   1   3       13.90       11.41      1.40 o 
  -3   1   3       27.77       26.77      2.49 o 
  -2   1   3      531.95      507.50     18.43 o 
  -1   1   3       88.65       80.98      9.54 o 
   0   1   3      261.98      276.07      8.18 o 
   1   1   3      520.35      552.68     14.38 o 
   2   1   3       15.50       20.31      1.32 o 
   3   1   3        0.30        0.74      0.35 o 
   4   1   3      477.41      503.68     21.86 o 
   5   1   3       29.73       22.71      2.87 o 
   6   1   3        1.66        1.68      2.28 o 
   7   1   3       19.46       14.86      4.28 o 
  -6   2   3       22.56       23.75      3.26 o 
  -5   2   3        0.43        4.13      2.80 o 
  -4   2   3        0.92        0.02      0.75 o 
  -3   2   3      153.62      156.49      9.00 o 
  -2   2   3        5.31        5.38      0.78 o 
  -1   2   3       13.99       17.01      2.79 o 
   0   2   3       52.72       47.21      1.68 o 
   1   2   3      196.36      206.88      5.77 o 
   2   2   3      160.78      155.80      4.32 o 
   3   2   3      515.79      552.98     19.25 o 
   4   2   3        0.76        0.31      0.64 o 
   5   2   3      110.44      110.28      3.59 o 
   6   2   3       43.12       58.25      6.24 o 
   7   2   3        0.07       -1.55      2.62 o 
  -6   3   3        6.03        7.07      2.88 o 
  -5   3   3       42.12       39.67      3.91 o 
  -4   3   3       58.90       63.82      3.60 o 
  -3   3   3       73.44       80.08      3.37 o 
  -2   3   3      452.79      440.54     16.12 o 
  -1   3   3      760.55      761.92     23.31 o 
   0   3   3       72.80       86.69      2.57 o 
   1   3   3       82.24      101.93     11.70 o 
   2   3   3      374.73      396.02      9.06 o 
   3   3   3       71.08       73.15      2.36 o 
   4   3   3       34.44       32.01      1.26 o 
   5   3   3       47.23       41.46      2.58 o 
   6   3   3        6.36        4.66      1.22 o 
   7   3   3        3.73        4.40      2.50 o 
  -5   4   3       11.07       14.92      2.65 o 
  -4   4   3        2.55       -0.12      1.94 o 
  -3   4   3        4.60        5.26      0.90 o 
  -2   4   3      131.15      136.86      4.85 o 
  -1   4   3       28.71       27.18      1.15 o 
   0   4   3      241.58      235.16      6.11 o 
   1   4   3       75.83       69.14      2.36 o 
   2   4   3       66.53       63.18      1.77 o 
   3   4   3      199.90      199.53      4.76 o 
   4   4   3      113.18      114.58      4.01 o 
   5   4   3      126.46      118.14      7.04 o 
   6   4   3       25.28       28.49      2.62 o 
   7   4   3       19.50       24.80      6.48 o 
  -4   5   3       16.47       17.95      1.96 o 
  -3   5   3       67.83       67.19      4.21 o 
  -2   5   3      534.39      610.85     17.96 o 
  -1   5   3       50.42       47.32      2.07 o 
   0   5   3       22.78       18.24      0.97 o 
   1   5   3       40.17       41.62      1.46 o 
   2   5   3      252.30      259.89      7.19 o 
   3   5   3        7.06        8.73      0.98 o 
   4   5   3      233.65      218.97      7.32 o 
   5   5   3       17.78       22.13      2.53 o 
   6   5   3       10.43       10.46      1.96 o 
   7   5   3       25.09       26.05      2.56 o 
  -4   6   3       18.98       23.96      3.44 o 
  -3   6   3       73.43       92.33      7.50 o 
  -2   6   3       61.07       67.41      2.69 o 
  -1   6   3       57.47       64.61      2.28 o 
   0   6   3      159.25      161.51      4.83 o 
   1   6   3       84.65       85.83      3.08 o 
   2   6   3      101.53      105.07      6.44 o 
   3   6   3      382.76      397.59     11.30 o 
   4   6   3        2.27        1.02      1.15 o 
   5   6   3        0.90        1.31      1.38 o 
   6   6   3        2.63        1.43      1.60 o 
   7   6   3       20.00       18.57      6.77 o 
  -3   7   3        5.02        2.99      2.78 o 
  -2   7   3        1.54       -1.33      2.32 o 
  -1   7   3        9.45       11.94      1.32 o 
   0   7   3       85.26       84.05      2.81 o 
   1   7   3       30.08       30.94      1.93 o 
   2   7   3      237.12      244.56      8.67 o 
   3   7   3       31.65       32.82      2.95 o 
   4   7   3       30.17       29.48      5.56 o 
   5   7   3      103.20      109.23      6.16 o 
   6   7   3       30.38       35.93      3.60 o 
   7   7   3       13.72       17.15      7.53 o 
  -2   8   3       49.71       58.49      4.54 o 
  -1   8   3        0.56        0.28      2.08 o 
   0   8   3       41.74       46.07      4.39 o 
   1   8   3      164.24      174.21     11.75 o 
   2   8   3       24.43       22.55      1.31 o 
   3   8   3       54.47       54.05      3.22 o 
   4   8   3       72.65       82.34      4.13 o 
   5   8   3        1.34        3.27      1.77 o 
   6   8   3       16.68       16.41      3.12 o 
  -1   9   3       23.70       34.28      3.50 o 
   0   9   3       23.92       24.93      2.68 o 
   1   9   3        4.53        4.85      1.93 o 
   2   9   3        5.15        2.24      1.51 o 
   3   9   3      111.09      122.90      6.14 o 
   4   9   3        0.10        4.08      1.48 o 
   5   9   3       44.89       46.59      6.28 o 
   6   9   3        6.76        6.81      2.36 o 
   1  10   3       45.42       56.91      6.74 o 
   2  10   3        0.26       -1.08      2.02 o 
   3  10   3       15.67       12.09      2.89 o 
   4  10   3       13.47       12.16      2.19 o 
  -5  -9   4       27.91       10.90      3.91 o 
  -4  -9   4        9.24        7.08      2.23 o 
  -3  -9   4       19.98       16.09      2.53 o 
  -2  -9   4        1.27        1.00      1.67 o 
  -1  -9   4        4.01        3.14      2.06 o 
  -5  -8   4       20.88       18.58      2.75 o 
  -4  -8   4       23.98       25.27      8.53 o 
  -3  -8   4        9.73       11.70      2.33 o 
  -2  -8   4       65.90       52.81     25.46 o 
  -1  -8   4        2.39        2.29      1.52 o 
   0  -8   4       11.89        7.15      4.43 o 
   1  -8   4       77.66       62.10     42.05 o 
  -6  -7   4       14.31       14.41      3.51 o 
  -5  -7   4       44.09       36.42     10.36 o 
  -4  -7   4        3.53        3.26      1.45 o 
  -3  -7   4       39.33       30.50      3.81 o 
  -2  -7   4        0.07       -0.78      0.78 o 
  -1  -7   4       89.63       82.83     14.55 o 
   0  -7   4      180.82      170.75     39.82 o 
   1  -7   4        2.76        0.93      1.47 o 
   2  -7   4        3.05        2.33      1.59 o 
  -7  -6   4       15.53       13.74      2.49 o 
  -6  -6   4        1.10       -0.78      1.89 o 
  -5  -6   4        9.91        4.41      1.36 o 
  -4  -6   4       91.01       80.52      5.87 o 
  -3  -6   4       17.41       17.23      1.40 o 
  -2  -6   4        0.25        0.20      0.40 o 
  -1  -6   4      111.16      111.82      6.43 o 
   0  -6   4        0.82       -0.62      0.94 o 
   1  -6   4       32.77       27.78      4.84 o 
   2  -6   4        2.70       -0.12      1.18 o 
   3  -6   4        0.38       -0.28      2.37 o 
  -7  -5   4        0.36       -2.00      2.00 o 
  -6  -5   4       22.59       22.83      4.62 o 
  -5  -5   4        7.66        6.69      1.57 o 
  -4  -5   4        2.42        1.56      0.63 o 
  -3  -5   4       53.12       49.60      2.35 o 
  -2  -5   4      219.38      229.20      9.27 o 
  -1  -5   4       20.93       19.23      2.23 o 
   0  -5   4      362.04      381.62      9.86 o 
   1  -5   4       26.60       24.48      1.03 o 
   2  -5   4        6.79        5.32      1.02 o 
   3  -5   4       32.29       28.89      4.85 o 
   4  -5   4       58.29       32.16     34.73 o 
  -7  -4   4        2.07       -0.79      3.18 o 
  -6  -4   4       37.79       38.74      9.37 o 
  -5  -4   4        0.66        0.93      1.08 o 
  -4  -4   4      129.53      125.55      7.32 o 
  -3  -4   4        6.93        8.57      0.84 o 
  -2  -4   4       66.20       73.68      3.99 o 
  -1  -4   4       83.61       90.23      4.75 o 
   0  -4   4       35.62       34.03      1.44 o 
   1  -4   4       43.97       43.72      1.67 o 
   2  -4   4        2.04        2.00      0.71 o 
   3  -4   4       70.64       60.49      2.39 o 
   4  -4   4       36.04       38.55      3.63 o 
   5  -4   4        9.05       11.82      3.89 o 
  -7  -3   4        6.59        8.29      2.88 o 
  -6  -3   4       11.22       12.03      3.44 o 
  -5  -3   4       47.79       45.82      3.16 o 
  -4  -3   4       37.62       34.28      1.71 o 
  -3  -3   4      187.73      178.92      8.41 o 
  -2  -3   4       93.85      102.15      3.66 o 
  -1  -3   4        9.41       11.03      1.90 o 
   0  -3   4       93.60       94.96      2.80 o 
   1  -3   4      113.28      111.15      2.97 o 
   2  -3   4        0.15        0.54      1.87 o 
   3  -3   4       89.55       86.35      9.87 o 
   4  -3   4        6.82        8.35      1.45 o 
   5  -3   4        4.90        7.19      1.93 o 
  -7  -2   4       34.60       38.20      4.10 o 
  -6  -2   4        6.36        8.16      2.56 o 
  -5  -2   4       26.21       22.75      8.01 o 
  -4  -2   4      115.68      100.94      7.62 o 
  -3  -2   4        0.22        0.30      0.86 o 
  -2  -2   4      252.61      247.57     14.96 o 
  -1  -2   4     1771.64     1889.85     80.27 o 
   0  -2   4      151.25      140.15      4.33 o 
   1  -2   4       45.39       46.56      2.20 o 
   2  -2   4       27.27       24.06      1.45 o 
   3  -2   4      410.59      441.05     15.63 o 
   4  -2   4       18.46       21.79      3.03 o 
   5  -2   4       38.59       39.69      5.04 o 
   6  -2   4       19.45       15.44      3.52 o 
  -7  -1   4        0.90        1.19      3.32 o 
  -6  -1   4        7.59        1.78      2.37 o 
  -5  -1   4      109.11      104.05      8.45 o 
  -4  -1   4        4.03        2.84      1.04 o 
  -3  -1   4        2.14        1.41      0.92 o 
  -2  -1   4      213.34      221.00      7.20 o 
  -1  -1   4       80.44       67.22      3.14 o 
   0  -1   4      503.75      489.16     13.36 o 
   1  -1   4      197.89      184.34      5.43 o 
   2  -1   4       16.65       16.42      1.14 o 
   3  -1   4       36.39       34.01      2.26 o 
   4  -1   4       57.86       67.39      5.46 o 
   5  -1   4        0.29       -2.28      2.28 o 
   6  -1   4       14.52       20.08      4.53 o 
  -7   0   4        3.58        9.45      3.70 o 
  -6   0   4        7.40       13.44      3.84 o 
  -5   0   4        5.73        4.93      1.80 o 
  -4   0   4        0.42        0.52      1.12 o 
  -3   0   4      327.64      324.53      9.42 o 
  -2   0   4       17.98       14.04      2.64 o 
  -1   0   4       79.70       73.27      6.48 o 
   0   0   4       28.04       22.79      1.58 o 
   1   0   4      191.25      193.58     14.92 o 
   2   0   4      120.37      122.60      6.94 o 
   3   0   4      534.15      577.19     16.79 o 
   4   0   4      253.06      256.71     24.80 o 
   5   0   4       16.88       17.99      3.12 o 
   6   0   4       13.62       15.29      4.07 o 
  -6   1   4        1.83        0.60      2.06 o 
  -5   1   4      222.40      207.63     50.71 o 
  -4   1   4       24.97       26.70      2.47 o 
  -3   1   4       76.89       70.65      7.52 o 
  -2   1   4      210.21      210.99      7.02 o 
  -1   1   4     1230.49     1274.85     77.68 o 
   0   1   4      805.06      793.62     25.83 o 
   1   1   4       26.47       23.57      1.33 o 
   2   1   4      868.28      922.64     25.34 o 
   3   1   4       21.52       20.11      1.34 o 
   4   1   4       73.49       72.17      8.77 o 
   5   1   4       24.65       25.78      4.92 o 
   6   1   4        8.42       10.29      3.24 o 
   7   1   4       14.93       18.92      4.77 o 
  -6   2   4       36.11       39.21      5.84 o 
  -5   2   4        0.91        2.32      1.58 o 
  -4   2   4       16.49       13.32      1.72 o 
  -3   2   4       15.01       14.47      1.32 o 
  -2   2   4       57.92       51.44      2.22 o 
  -1   2   4        0.98        1.46      0.68 o 
   0   2   4      945.61      961.06     31.20 o 
   1   2   4      154.20      160.57      7.14 o 
   2   2   4     1354.63     1543.54     34.72 o 
   3   2   4        2.44       -0.49      0.49 o 
   4   2   4        0.40       -0.48      0.53 o 
   5   2   4       13.27       12.86      2.47 o 
   6   2   4      129.51      163.26     12.17 o 
   7   2   4        2.74       -1.43      2.50 o 
  -5   3   4       24.23       20.85      3.66 o 
  -4   3   4        0.60        0.87      1.25 o 
  -3   3   4        0.95        2.10      1.16 o 
  -2   3   4       35.34       34.86      2.33 o 
  -1   3   4      281.00      277.12     14.74 o 
   0   3   4      807.76      982.64     21.60 o 
   1   3   4        2.31        2.35      0.54 o 
   2   3   4      228.86      231.54      5.16 o 
   3   3   4       55.94       51.83      2.09 o 
   4   3   4       91.66       81.40      2.85 o 
   5   3   4       37.64       38.73      5.76 o 
   6   3   4        0.15       -0.48      3.10 o 
   7   3   4       98.80      113.58     12.54 o 
  -4   4   4        0.10       -0.98      1.34 o 
  -3   4   4       57.80       62.92      4.07 o 
  -2   4   4      721.68      751.71     53.35 o 
  -1   4   4      316.61      324.94     15.27 o 
   0   4   4      167.90      153.05      9.97 o 
   1   4   4      160.03      165.48      4.65 o 
   2   4   4        0.11       -0.25      0.50 o 
   3   4   4       91.08       83.31      2.52 o 
   4   4   4      176.02      190.03      5.96 o 
   5   4   4       57.67       45.50      2.65 o 
   6   4   4       23.34       28.29      3.66 o 
   7   4   4        9.39        9.84      4.28 o 
  -4   5   4        1.38        2.36      2.36 o 
  -3   5   4       42.94       43.30      3.11 o 
  -2   5   4      216.43      226.30     25.37 o 
  -1   5   4        0.60        1.02      0.79 o 
   0   5   4       10.39        8.44      0.83 o 
   1   5   4        8.07        4.89      0.75 o 
   2   5   4      308.59      300.36      7.12 o 
   3   5   4        4.33        4.58      0.75 o 
   4   5   4      149.95      144.81      6.55 o 
   5   5   4       40.57       53.77      6.95 o 
   6   5   4       15.21       12.25      3.33 o 
   7   5   4       42.61       49.95      3.75 o 
  -2   6   4       16.53       18.99      2.77 o 
  -1   6   4       34.79       34.20      2.22 o 
   0   6   4      103.38      106.26      6.19 o 
   1   6   4       67.13       63.10      2.84 o 
   2   6   4        4.91        4.99      0.78 o 
   3   6   4      618.37      645.24     13.78 o 
   4   6   4       33.53       30.88      1.98 o 
   5   6   4        0.37       -0.51      1.04 o 
   6   6   4       49.66       62.18      3.94 o 
   7   6   4       15.65       14.99      4.84 o 
  -3   7   4       30.46       27.51      4.80 o 
  -2   7   4        6.29        8.75      3.25 o 
  -1   7   4       17.38       19.14      1.58 o 
   0   7   4       83.67       74.55      3.71 o 
   1   7   4        3.37        2.08      0.78 o 
   2   7   4      285.81      274.14     30.00 o 
   3   7   4       10.27       10.39      1.44 o 
   4   7   4       29.35       25.50      2.25 o 
   5   7   4      130.95      137.52      7.29 o 
   6   7   4        0.00       -0.72      1.90 o 
   7   7   4        9.56        6.15      2.09 o 
  -2   8   4       36.30       38.45      6.98 o 
  -1   8   4        2.95        1.88      2.58 o 
   0   8   4       36.07       34.80      3.01 o 
   1   8   4       67.52       75.09      6.41 o 
   2   8   4       19.38       20.77      1.87 o 
   3   8   4       21.68       21.59      2.24 o 
   4   8   4       13.75       16.63      2.28 o 
   5   8   4        7.35        9.40      2.43 o 
   6   8   4       19.62       21.44      3.06 o 
  -1   9   4        7.57       -1.65      4.20 o 
   0   9   4       48.20       46.31     11.73 o 
   1   9   4        5.15        5.94      2.67 o 
   2   9   4      136.19      137.26     12.09 o 
   3   9   4       17.22       16.21      1.99 o 
   4   9   4        5.29        5.92      1.64 o 
   5   9   4       94.38       98.32      9.99 o 
   2  10   4        1.50        1.09      2.13 o 
   3  10   4        5.75        5.89      2.63 o 
  -4  -9   5        9.04        6.23      3.42 o 
  -3  -9   5       11.99        5.26      2.36 o 
  -2  -9   5        6.51        6.55      2.19 o 
  -1  -9   5        3.82        2.95      1.88 o 
  -5  -8   5       11.24        9.10      3.00 o 
  -4  -8   5       12.35       15.38      4.63 o 
  -3  -8   5        0.99        0.91      1.18 o 
  -2  -8   5       24.36       20.87     10.91 o 
  -1  -8   5        0.32        0.98      1.51 o 
   0  -8   5        3.24        3.64      1.38 o 
   1  -8   5       12.41        4.55      3.71 o 
  -6  -7   5        6.48        7.01      3.71 o 
  -5  -7   5        6.52        5.42      3.18 o 
  -4  -7   5       20.84       18.58      4.64 o 
  -3  -7   5       14.73       14.00      2.81 o 
  -2  -7   5       27.74       22.62      4.60 o 
  -1  -7   5       35.16       25.32      6.35 o 
   0  -7   5      107.31      101.15     26.66 o 
   1  -7   5        1.14        1.42      1.89 o 
   2  -7   5        9.43        7.88      3.85 o 
  -6  -6   5        4.10        6.96      2.25 o 
  -5  -6   5        4.26       -1.33      2.17 o 
  -4  -6   5       29.88       25.84      5.68 o 
  -3  -6   5        7.87        7.72      1.14 o 
  -2  -6   5        8.10        7.02      1.19 o 
  -1  -6   5       12.05       11.89      1.54 o 
   0  -6   5       22.15       16.37      1.05 o 
   1  -6   5       15.83       13.64      1.60 o 
   2  -6   5       13.51       10.56      2.07 o 
   3  -6   5        0.36        1.75      1.79 o 
  -7  -5   5        0.19        1.34      2.57 o 
  -6  -5   5        0.80        3.23      2.45 o 
  -5  -5   5       90.96       74.50      7.90 o 
  -4  -5   5        5.85        3.66      0.97 o 
  -3  -5   5       95.43       92.78      9.73 o 
  -2  -5   5       63.00       71.09      4.73 o 
  -1  -5   5       55.40       54.67      2.93 o 
   0  -5   5       22.04       22.11      0.99 o 
   1  -5   5       15.65       14.22      1.14 o 
   2  -5   5        0.55        1.84      0.71 o 
   3  -5   5       39.43       43.69      5.42 o 
   4  -5   5        1.01        3.20      3.51 o 
  -7  -4   5        3.86        1.35      2.49 o 
  -6  -4   5       45.37       53.21      5.42 o 
  -5  -4   5      106.68       91.44      7.11 o 
  -4  -4   5       30.15       24.47      3.38 o 
  -3  -4   5        5.74        5.84      0.99 o 
  -2  -4   5       67.66       70.93      5.68 o 
  -1  -4   5       80.05       88.15      5.37 o 
   0  -4   5      167.43      173.88      6.66 o 
   1  -4   5      134.52      148.25      4.90 o 
   2  -4   5      106.36      113.44      6.15 o 
   3  -4   5       20.35       20.73      1.60 o 
   4  -4   5       15.23       11.54      2.67 o 
  -7  -3   5       71.94       65.76      7.25 o 
  -6  -3   5       75.31       83.91      8.37 o 
  -5  -3   5       17.19       25.98      3.77 o 
  -4  -3   5        2.90        2.70      0.75 o 
  -3  -3   5       55.15       54.77      3.33 o 
  -2  -3   5        1.81        2.13      0.53 o 
  -1  -3   5       73.31       89.28      4.66 o 
   0  -3   5      200.22      207.61      6.90 o 
   1  -3   5       34.20       32.31      1.63 o 
   2  -3   5       25.83       26.83      1.81 o 
   3  -3   5       18.43       18.19      2.29 o 
   4  -3   5        1.68        4.55      1.91 o 
   5  -3   5        3.12        2.09      1.65 o 
  -7  -2   5       16.63       11.88      3.96 o 
  -6  -2   5       15.29       12.08      3.49 o 
  -5  -2   5        4.72       10.44      2.32 o 
  -4  -2   5       32.50       31.69      2.22 o 
  -3  -2   5        2.59        4.32      0.97 o 
  -2  -2   5      332.39      338.76     20.06 o 
  -1  -2   5     1174.00     1178.52     45.00 o 
   0  -2   5        0.98        2.10      0.28 o 
   1  -2   5        6.50        7.11      0.73 o 
   2  -2   5       65.51       65.21      2.80 o 
   3  -2   5       26.67       27.33      2.05 o 
   4  -2   5       14.19       12.23      2.29 o 
   5  -2   5       75.16       90.87      8.95 o 
  -7  -1   5        1.68       -1.19      2.95 o 
  -6  -1   5       66.18       82.62      7.00 o 
  -5  -1   5       26.46       30.97      4.03 o 
  -4  -1   5        0.91        1.42      1.40 o 
  -3  -1   5        8.56        6.16      0.92 o 
  -2  -1   5     1378.24     1462.54     52.46 o 
  -1  -1   5      214.60      203.75     12.75 o 
   0  -1   5       21.02       23.04      3.37 o 
   1  -1   5      394.30      398.68     30.99 o 
   2  -1   5        0.46        0.23      0.92 o 
   3  -1   5       32.07       30.82      2.93 o 
   4  -1   5      399.81      444.53     23.49 o 
   5  -1   5        0.02       -0.96      2.15 o 
   6  -1   5        5.08        3.93      3.33 o 
  -6   0   5       17.64       19.91      3.36 o 
  -5   0   5        0.35        0.84      1.80 o 
  -4   0   5        2.77        1.81      0.53 o 
  -3   0   5      372.74      378.22     19.14 o 
  -2   0   5       64.09       61.23      2.93 o 
  -1   0   5      128.12      116.36     22.71 o 
   0   0   5       86.58       81.94      5.96 o 
   1   0   5        5.99       11.63      5.19 o 
   2   0   5       52.35       50.39      4.28 o 
   3   0   5      436.81      442.04     31.82 o 
   4   0   5      269.30      292.45     21.34 o 
   5   0   5        5.65        4.66      1.79 o 
   6   0   5        8.56       13.28      3.71 o 
  -6   1   5        0.56       -3.15      3.15 o 
  -5   1   5       18.55       26.62      3.53 o 
  -4   1   5       52.24       44.93      3.34 o 
  -3   1   5       95.19       99.95      6.94 o 
  -2   1   5        5.99        6.20      1.60 o 
  -1   1   5       41.57       43.88      2.64 o 
   0   1   5        6.30        4.57      0.90 o 
   1   1   5       93.44       87.81      5.58 o 
   2   1   5      232.56      269.94      8.91 o 
   3   1   5      262.53      263.53      7.98 o 
   4   1   5       54.13       56.90      2.49 o 
   5   1   5        1.22        6.67      2.74 o 
   6   1   5       13.57       19.73      4.19 o 
  -6   2   5       30.15       32.11      4.77 o 
  -5   2   5        0.40        0.74      3.06 o 
  -4   2   5        6.56        6.54      2.46 o 
  -3   2   5      459.25      428.69     63.40 o 
  -2   2   5       28.68       26.42      1.96 o 
  -1   2   5      240.10      219.36      9.27 o 
   0   2   5      640.52      671.66     21.57 o 
   1   2   5      313.34      319.91      8.45 o 
   2   2   5      432.59      445.02     12.81 o 
   3   2   5       73.66       70.91      2.67 o 
   4   2   5       15.50       17.58      1.22 o 
   5   2   5        9.48        8.52      2.39 o 
   6   2   5       11.92        8.12      3.70 o 
   7   2   5        8.04        3.34      4.41 o 
  -5   3   5       18.23       16.94      3.68 o 
  -4   3   5        0.02       -1.23      1.23 o 
  -3   3   5        0.00       -0.68      1.09 o 
  -2   3   5       19.84       16.82      1.20 o 
  -1   3   5      122.57      116.21      4.64 o 
   0   3   5        2.81        2.61      0.52 o 
   1   3   5      239.86      261.36     10.98 o 
   2   3   5       19.09       17.05      1.05 o 
   3   3   5        0.01       -0.35      0.68 o 
   4   3   5      247.51      266.31      8.19 o 
   5   3   5       27.44       26.86      1.85 o 
   6   3   5        0.02        2.15      1.25 o 
   7   3   5       80.61       97.85      8.27 o 
  -4   4   5        1.28        0.61      2.83 o 
  -3   4   5      293.60      229.54    134.80 o 
  -2   4   5       74.10       71.31      8.24 o 
  -1   4   5       25.89       26.05      1.63 o 
   0   4   5      124.69      124.41      4.78 o 
   1   4   5       21.89       17.99      1.05 o 
   2   4   5      285.77      295.65      6.78 o 
   3   4   5      109.62      101.89      7.28 o 
   4   4   5        0.10        1.45      0.97 o 
   5   4   5       42.22       35.85      2.27 o 
   6   4   5       49.88       64.89      7.84 o 
   7   4   5        0.76       -2.61      2.61 o 
  -4   5   5       63.21       68.14      9.21 o 
  -3   5   5       15.11       11.75      2.76 o 
  -2   5   5       17.47       13.97      2.49 o 
  -1   5   5      191.78      186.16     15.72 o 
   0   5   5       35.49       32.03      1.68 o 
   1   5   5        2.68        2.76      0.92 o 
   2   5   5      445.75      454.69     11.56 o 
   3   5   5       10.38       11.57      0.97 o 
   4   5   5      101.48       95.92      4.18 o 
   5   5   5        7.35        8.64      1.65 o 
   6   5   5        4.93        0.47      2.25 o 
   7   5   5       28.94       25.54      5.68 o 
  -3   6   5       10.91        9.40      2.49 o 
  -2   6   5        4.11        7.28      1.49 o 
  -1   6   5        0.11        0.44      0.81 o 
   0   6   5      200.39      200.92     17.67 o 
   1   6   5       34.83       32.60      1.79 o 
   2   6   5      150.17      152.83      4.56 o 
   3   6   5        1.33        0.00      0.78 o 
   4   6   5       65.03       64.49      4.84 o 
   5   6   5        1.31        0.56      1.35 o 
   6   6   5       51.70       56.35      6.40 o 
   7   6   5        8.81        3.42      1.81 o 
  -2   7   5       38.56       42.03      6.10 o 
  -1   7   5       28.70       27.79      6.15 o 
   0   7   5       56.59       47.04      3.17 o 
   1   7   5      176.26      185.56      6.98 o 
   2   7   5      120.18      120.19      4.69 o 
   3   7   5        1.89        3.61      2.02 o 
   4   7   5       96.48       99.51      6.64 o 
   5   7   5       69.96       74.63      8.76 o 
   6   7   5        8.90        9.23      2.19 o 
  -1   8   5        0.01       -0.59      2.15 o 
   0   8   5       38.02       33.06      5.10 o 
   1   8   5        4.74        2.53      0.82 o 
   2   8   5       86.90       84.31      4.26 o 
   3   8   5       34.24       29.51      3.55 o 
   4   8   5       49.22       45.00      4.56 o 
   5   8   5        3.70        3.09      2.21 o 
   6   8   5       13.93       13.35      2.50 o 
   0   9   5       37.04       37.80      4.42 o 
   1   9   5       26.19       24.77      3.37 o 
   2   9   5       64.12       61.54      3.62 o 
   3   9   5        4.70        5.34      2.70 o 
   4   9   5       12.38       11.99      1.68 o 
   5   9   5       45.36       45.72      6.36 o 
  -5  -8   6        9.65       10.31      3.20 o 
  -4  -8   6        8.94        5.70      1.51 o 
  -3  -8   6        6.42        7.05      3.49 o 
  -2  -8   6        7.27        0.86      2.34 o 
  -1  -8   6       65.40       44.69     14.78 o 
  -6  -7   6        8.84       11.74      2.72 o 
  -5  -7   6        8.58        6.35      1.71 o 
  -4  -7   6       23.57       16.23      7.72 o 
  -3  -7   6        3.05        2.79      1.62 o 
  -2  -7   6       30.90       25.03      6.11 o 
  -1  -7   6       26.90       21.13      8.44 o 
   0  -7   6       30.41       28.37      7.28 o 
   1  -7   6        3.35        1.16      1.66 o 
  -6  -6   6       10.00        8.65      2.35 o 
  -5  -6   6        1.38        1.82      1.27 o 
  -4  -6   6        9.96        7.61      3.65 o 
  -3  -6   6        7.34        9.07      1.18 o 
  -2  -6   6       64.32       73.80      9.80 o 
  -1  -6   6       74.77       72.62      4.64 o 
   0  -6   6        7.20        5.27      1.27 o 
   1  -6   6       36.24       34.75      6.22 o 
   2  -6   6       14.91       13.47      2.56 o 
  -6  -5   6        1.61        1.02      2.43 o 
  -5  -5   6       64.17       43.26     19.45 o 
  -4  -5   6       18.17       15.67      2.96 o 
  -3  -5   6        6.70        9.27      1.18 o 
  -2  -5   6       32.23       33.14      4.50 o 
  -1  -5   6       10.80       10.30      0.95 o 
   0  -5   6       31.61       31.90      2.14 o 
   1  -5   6        2.99        0.98      0.50 o 
   2  -5   6       10.52        8.25      1.16 o 
   3  -5   6       47.60       42.68      7.36 o 
  -6  -4   6       15.65       20.16      3.70 o 
  -5  -4   6        1.70        0.93      1.08 o 
  -4  -4   6       83.43       83.56      8.37 o 
  -3  -4   6        4.36        4.90      0.90 o 
  -2  -4   6       38.06       39.65      2.89 o 
  -1  -4   6       38.35       33.41      4.24 o 
   0  -4   6       53.90       53.73      2.48 o 
   1  -4   6       44.27       43.29      2.76 o 
   2  -4   6       79.26       76.35      9.25 o 
   3  -4   6        2.35        1.05      1.25 o 
   4  -4   6       23.48       31.77      5.20 o 
  -7  -3   6        0.19        1.14      2.62 o 
  -6  -3   6       37.86       48.21      6.04 o 
  -5  -3   6       19.35       13.32      3.51 o 
  -4  -3   6       28.71       28.26      4.81 o 
  -3  -3   6       41.71       43.62      3.05 o 
  -2  -3   6      135.96      135.01      7.83 o 
  -1  -3   6        0.76        1.41      0.52 o 
   0  -3   6      246.11      264.40      9.73 o 
   1  -3   6        8.62        6.59      0.95 o 
   2  -3   6       37.75       38.56      4.73 o 
   3  -3   6      115.47      118.95      4.99 o 
   4  -3   6       14.67       15.82      2.89 o 
   5  -3   6        4.11        5.26      3.08 o 
  -6  -2   6       41.04       54.90      6.27 o 
  -5  -2   6        5.33        8.81      2.43 o 
  -4  -2   6       30.87       31.51      5.08 o 
  -3  -2   6        4.16        1.78      0.93 o 
  -2  -2   6       63.90       61.43      5.07 o 
  -1  -2   6      556.28      552.87     17.69 o 
   0  -2   6        0.01       -0.14      0.48 o 
   1  -2   6       93.08       91.76      6.16 o 
   2  -2   6       60.92       57.79      3.97 o 
   3  -2   6        0.62        1.20      1.01 o 
   4  -2   6        9.31       10.61      2.75 o 
   5  -2   6       32.42       41.75      5.42 o 
  -6  -1   6        6.32        3.07      1.77 o 
  -5  -1   6       15.95       14.41      3.90 o 
  -4  -1   6       14.50        9.19      1.36 o 
  -3  -1   6       33.66       32.65      2.30 o 
  -2  -1   6       95.94       96.77     13.25 o 
  -1  -1   6       52.77       49.55      3.58 o 
   0  -1   6        0.44        0.25      0.75 o 
   1  -1   6       81.17       91.47     13.11 o 
   2  -1   6       22.27       27.24      2.76 o 
   3  -1   6      118.95      127.29      6.50 o 
   4  -1   6       27.94       25.61      4.16 o 
   5  -1   6        2.02        8.38      2.76 o 
   6  -1   6       13.75       11.33      2.87 o 
  -6   0   6       47.87       56.86      9.60 o 
  -5   0   6       14.23       13.68      3.12 o 
  -4   0   6       87.84       69.83     10.51 o 
  -3   0   6      110.95      105.81      9.94 o 
  -2   0   6       21.68       21.51      1.50 o 
  -1   0   6     1167.41     1206.25     55.73 o 
   0   0   6       25.70       25.98      1.79 o 
   1   0   6        9.32       10.00      2.11 o 
   2   0   6      124.18      124.49      3.43 o 
   3   0   6      233.08      242.54     14.72 o 
   4   0   6       41.32       38.08      7.22 o 
   5   0   6        0.15        1.43      1.79 o 
   6   0   6       21.64       19.98      3.95 o 
  -6   1   6        7.02        6.20      3.04 o 
  -5   1   6       11.85       16.66      2.80 o 
  -4   1   6        0.45        0.00      1.23 o 
  -3   1   6        0.25        0.55      1.06 o 
  -2   1   6       17.78       17.19      3.05 o 
  -1   1   6      162.85      158.50     29.92 o 
   0   1   6       23.77       21.97      1.99 o 
   1   1   6      344.06      353.61     10.19 o 
   2   1   6        0.87        0.44      1.10 o 
   3   1   6       80.54       83.82      4.30 o 
   4   1   6       40.48       38.33      4.73 o 
   5   1   6       53.87       44.14      4.42 o 
   6   1   6       62.10       59.99     10.07 o 
  -6   2   6        5.82        2.82      3.19 o 
  -5   2   6        0.00        1.84      2.58 o 
  -4   2   6        9.47        6.11      2.32 o 
  -3   2   6       54.49       55.29      3.35 o 
  -2   2   6       11.45       10.26      0.80 o 
  -1   2   6      742.95      796.37     45.09 o 
   0   2   6       84.58       92.75      4.51 o 
   1   2   6        1.76        1.72      0.50 o 
   2   2   6      300.02      303.86      9.33 o 
   3   2   6       32.25       26.83      1.66 o 
   4   2   6       28.23       19.29      1.31 o 
   5   2   6       12.26        5.59      2.97 o 
   6   2   6       58.15       66.64      8.38 o 
  -5   3   6       22.57       28.03      5.07 o 
  -4   3   6       17.71       16.44      3.07 o 
  -3   3   6      122.08       97.88     24.30 o 
  -2   3   6      608.10      604.17     35.85 o 
  -1   3   6       69.63       60.83      2.55 o 
   0   3   6        0.75        0.77      0.68 o 
   1   3   6       49.87       45.36      1.99 o 
   2   3   6      387.63      383.97     15.06 o 
   3   3   6        9.95       12.47      1.12 o 
   4   3   6      225.77      204.78     10.36 o 
   5   3   6        8.58        8.32      4.10 o 
   6   3   6       20.51       18.84      2.37 o 
   7   3   6        0.06        0.72      2.50 o 
  -5   4   6        0.12       -2.25      2.25 o 
  -4   4   6        1.85        0.74      2.85 o 
  -3   4   6      222.46      270.88     21.13 o 
  -2   4   6       93.52       87.83      4.13 o 
  -1   4   6       16.33       16.24      0.97 o 
   0   4   6       18.77       17.73      1.27 o 
   1   4   6       65.33       68.64      2.70 o 
   2   4   6      100.76       99.67      4.22 o 
   3   4   6      137.66      139.57      4.79 o 
   4   4   6        1.35        0.24      0.90 o 
   5   4   6        1.12        5.89      1.44 o 
   6   4   6       85.51       82.60     13.05 o 
   7   4   6        0.00       -3.68      4.15 o 
  -3   5   6       15.24       20.35      2.65 o 
  -2   5   6       35.37       26.50      5.15 o 
  -1   5   6       44.65       42.91      3.40 o 
   0   5   6        0.87       -0.23      0.83 o 
   1   5   6       93.80       94.87      4.14 o 
   2   5   6      682.27      741.86     25.51 o 
   3   5   6      529.25      502.47     17.48 o 
   4   5   6       21.88       21.63      1.70 o 
   5   5   6       35.76       34.33      6.08 o 
   6   5   6        0.80        1.45      1.14 o 
   7   5   6       34.42       31.10      4.62 o 
  -2   6   6       17.20       16.57      2.40 o 
  -1   6   6        2.18        1.52      1.05 o 
   0   6   6        9.07        8.40      1.00 o 
   1   6   6      308.48      289.33     14.85 o 
   2   6   6      160.03      154.45      7.32 o 
   3   6   6       34.80       30.61      1.54 o 
   4   6   6      164.95      155.33     26.48 o 
   5   6   6        7.20        6.48      1.34 o 
   6   6   6       32.18       30.76      3.26 o 
  -2   7   6       26.76       21.15      3.94 o 
  -1   7   6       53.54       62.96      7.42 o 
   0   7   6       14.74        8.25      2.94 o 
   1   7   6      237.25      274.16     12.47 o 
   2   7   6        9.33        9.02      1.67 o 
   3   7   6        0.46       -1.00      1.00 o 
   4   7   6        8.35       12.25      4.01 o 
   5   7   6       59.96       61.08      4.73 o 
   6   7   6        2.71        3.41      3.65 o 
  -1   8   6        0.03        0.83      2.61 o 
   0   8   6       59.48       45.75      3.64 o 
   1   8   6       47.06       47.12      7.75 o 
   2   8   6        3.14        6.02      1.42 o 
   3   8   6       65.50       63.40      4.11 o 
   4   8   6      100.74      115.79     11.30 o 
   5   8   6        3.18        1.70      3.70 o 
   6   8   6      100.64      124.27      7.10 o 
   0   9   6       14.23       14.20      3.39 o 
   1   9   6        5.53        6.76      2.15 o 
   2   9   6       20.82       18.48      4.48 o 
   3   9   6        0.15       -0.86      1.28 o 
   4   9   6        0.42        1.00      2.03 o 
   5   9   6       42.38       48.07      3.68 o 
  -4  -8   7        0.15        0.78      2.45 o 
  -3  -8   7        1.82        0.12      3.48 o 
  -2  -8   7        4.35        1.67      4.17 o 
  -1  -8   7       26.51       15.61      3.88 o 
  -5  -7   7        1.86        1.33      1.97 o 
  -4  -7   7        9.50        6.31      3.29 o 
  -3  -7   7        1.90        4.21      2.70 o 
  -2  -7   7        6.78        7.34      2.76 o 
  -1  -7   7        2.88        1.07      1.78 o 
   0  -7   7       11.49       19.49      4.37 o 
   1  -7   7        0.05       -1.40      2.06 o 
  -6  -6   7        4.15        3.81      3.48 o 
  -5  -6   7       16.05       15.82      7.66 o 
  -4  -6   7       10.90        6.10      3.74 o 
  -3  -6   7        4.43        3.15      3.42 o 
  -2  -6   7       43.39       42.21      8.77 o 
  -1  -6   7       19.18       19.19      2.28 o 
   0  -6   7        0.43        0.46      0.67 o 
   1  -6   7       19.20       18.53      2.21 o 
   2  -6   7        7.63       10.96      2.52 o 
  -6  -5   7       44.65       40.94      6.39 o 
  -5  -5   7        1.86        2.62      1.73 o 
  -4  -5   7       16.51       14.88      2.01 o 
  -3  -5   7       22.32       22.63      6.49 o 
  -2  -5   7       13.52       12.25      2.58 o 
  -1  -5   7       14.26       16.16      2.62 o 
   0  -5   7       72.69       71.66      6.99 o 
   1  -5   7        5.50        4.10      0.83 o 
   2  -5   7        0.30        1.02      2.11 o 
   3  -5   7       37.13       33.59      5.71 o 
  -6  -4   7        0.25       -2.91      2.91 o 
  -5  -4   7        3.37        2.61      2.38 o 
  -4  -4   7       20.00       25.10      3.18 o 
  -3  -4   7        3.71        4.25      0.78 o 
  -2  -4   7        3.26        3.57      0.68 o 
  -1  -4   7       78.64       79.00      5.84 o 
   0  -4   7        0.08       -0.19      0.47 o 
   1  -4   7       63.71       63.44      5.33 o 
   2  -4   7        6.57        6.83      1.17 o 
   3  -4   7        3.02        4.11      2.30 o 
   4  -4   7        3.47        5.20      2.47 o 
  -6  -3   7       11.46       11.49      3.76 o 
  -5  -3   7        4.93        6.07      2.63 o 
  -4  -3   7        2.08        0.94      1.86 o 
  -3  -3   7        5.25        4.36      1.04 o 
  -2  -3   7      253.18      258.38     11.50 o 
  -1  -3   7       46.99       42.93      5.79 o 
   0  -3   7       17.06       21.51      1.49 o 
   1  -3   7       19.83       16.88      1.95 o 
   2  -3   7        0.81        0.03      1.11 o 
   3  -3   7       45.03       52.28      4.65 o 
   4  -3   7       14.80       15.35      3.25 o 
  -6  -2   7        0.19       -2.31      2.55 o 
  -5  -2   7       23.47       25.32      3.38 o 
  -4  -2   7       18.10       23.04      3.30 o 
  -3  -2   7      247.44      249.43     26.40 o 
  -2  -2   7      436.00      407.94     12.41 o 
  -1  -2   7       80.26       89.99      6.97 o 
   0  -2   7       37.99       35.56      3.16 o 
   1  -2   7       78.91       76.48      7.08 o 
   2  -2   7       20.59       17.70      1.75 o 
   3  -2   7      103.26      102.06      6.07 o 
   4  -2   7       34.31       30.74      4.78 o 
   5  -2   7       15.62       15.69      3.84 o 
  -6  -1   7        4.86        0.00      3.54 o 
  -5  -1   7        0.69        2.25      2.25 o 
  -4  -1   7       78.43       82.46      8.00 o 
  -3  -1   7      118.18      121.94     10.59 o 
  -2  -1   7        7.61        8.27      1.34 o 
  -1  -1   7        0.00        0.36      0.42 o 
   0  -1   7       23.41       23.94      2.57 o 
   1  -1   7       57.72       55.75      5.55 o 
   2  -1   7       57.10       54.10     10.84 o 
   3  -1   7      304.94      316.15     39.47 o 
   5  -1   7        1.12        6.80      3.11 o 
  -6   0   7       16.61       15.35      4.56 o 
  -5   0   7        0.29        1.32      1.80 o 
  -4   0   7      104.58       99.54     25.02 o 
  -3   0   7        0.28        2.13      1.11 o 
  -2   0   7       40.35       38.18      3.18 o 
  -1   0   7       11.17       13.62      1.37 o 
   0   0   7        6.55        5.75      1.26 o 
   1   0   7        0.28        1.11      1.15 o 
   2   0   7      318.86      309.40     18.78 o 
   3   0   7        8.52        6.66      1.69 o 
   4   0   7       16.94       13.55      2.57 o 
   5   0   7       10.71       12.11      3.09 o 
   6   0   7        4.70        8.14      2.76 o 
  -6   1   7       21.21       12.89      3.89 o 
  -5   1   7       11.90       15.68      4.74 o 
  -4   1   7       67.71       54.30     16.80 o 
  -3   1   7       58.92       49.86      3.86 o 
  -2   1   7      166.63      141.12     12.96 o 
  -1   1   7      185.52      173.10      9.16 o 
   0   1   7        3.21        3.58      1.25 o 
   1   1   7      850.88      879.82     47.33 o 
   2   1   7        2.68        3.37      0.82 o 
   3   1   7        4.41        6.33      0.90 o 
   4   1   7       73.83       65.31     11.18 o 
   5   1   7        7.15        6.15      3.19 o 
   6   1   7        2.43        2.51      3.58 o 
  -5   2   7        6.49        3.56      2.83 o 
  -4   2   7        9.34       11.72      2.93 o 
  -3   2   7        1.61        3.06      1.50 o 
  -2   2   7       12.00        8.15      0.83 o 
  -1   2   7      177.78      180.17     13.22 o 
   0   2   7       73.19       74.66      4.03 o 
   1   2   7       95.27       90.29      3.28 o 
   2   2   7       10.87       10.06      1.12 o 
   3   2   7       68.94       69.66      2.99 o 
   4   2   7        0.05        0.01      0.73 o 
   5   2   7       28.30       33.59      5.19 o 
   6   2   7       73.96       80.75     12.18 o 
  -5   3   7        1.17       -0.99      3.72 o 
  -4   3   7       50.89       52.89      5.81 o 
  -3   3   7       27.52       22.80      5.47 o 
  -2   3   7       80.76       74.61      4.22 o 
  -1   3   7        2.34        0.74      0.78 o 
   0   3   7       35.39       30.13      5.39 o 
   1   3   7      368.89      390.62     18.16 o 
   2   3   7        4.07        2.91      0.91 o 
   3   3   7       39.57       34.17      2.51 o 
   4   3   7      175.63      166.66     11.24 o 
   5   3   7        0.08        0.81      1.12 o 
   6   3   7       40.61       51.74      7.02 o 
  -4   4   7        1.03       -0.37      2.12 o 
  -3   4   7      144.82      168.73     13.14 o 
  -2   4   7        2.46        3.56      0.88 o 
  -1   4   7        7.59        5.53      1.05 o 
   0   4   7       48.75       43.54      2.42 o 
   1   4   7      127.49      130.19      8.24 o 
   2   4   7        4.35        3.79      1.15 o 
   3   4   7      319.04      302.62     24.69 o 
   4   4   7        0.78        0.93      0.99 o 
   5   4   7        1.61        3.39      1.14 o 
   6   4   7       28.37       26.34      4.99 o 
  -4   5   7        8.33        9.96      4.09 o 
  -3   5   7        6.27        1.64      2.53 o 
  -2   5   7       20.64       17.37      2.08 o 
  -1   5   7      121.80      121.43      8.45 o 
   0   5   7       48.32       40.37      2.22 o 
   1   5   7      162.98      168.64     12.36 o 
   2   5   7       11.64       11.60      1.93 o 
   3   5   7       21.99       19.44      2.20 o 
   4   5   7       48.59       49.41      7.13 o 
   5   5   7       18.92       23.64      2.30 o 
   6   5   7        2.12        3.84      2.28 o 
  -3   6   7       36.52       32.74      3.64 o 
  -2   6   7        5.13        8.69      3.02 o 
  -1   6   7        1.58        0.61      1.64 o 
   0   6   7      154.33      156.08      7.23 o 
   1   6   7       45.63       44.50      2.89 o 
   2   6   7      137.34      129.25      7.42 o 
   3   6   7       99.39      106.10      4.31 o 
   4   6   7       23.12       27.64      2.76 o 
   5   6   7       29.96       33.40      4.61 o 
   6   6   7       92.84       85.99      4.97 o 
  -2   7   7       23.29       28.64      5.13 o 
  -1   7   7       45.96       42.70      3.36 o 
   0   7   7        8.35        8.58      1.89 o 
   1   7   7        4.56        4.74      1.76 o 
   2   7   7       51.80       53.82      4.18 o 
   3   7   7        6.49        4.70      1.29 o 
   4   7   7       36.84       39.90      5.48 o 
   5   7   7        0.14        0.97      1.45 o 
   6   7   7        1.90       -0.40      1.86 o 
  -1   8   7        4.99        5.31      3.89 o 
   0   8   7       86.44       98.11      9.24 o 
   1   8   7       24.28       23.74      4.12 o 
   2   8   7       10.16       11.32      2.42 o 
   3   8   7       54.00       52.89      4.84 o 
   4   8   7       39.51       44.51      4.03 o 
   5   8   7       21.26       26.21      3.44 o 
   1   9   7       15.05       14.72      8.34 o 
   2   9   7      111.00       93.90     20.30 o 
   3   9   7        4.59        6.70      1.82 o 
   4   9   7        2.58        1.90      1.59 o 
  -4  -7   8        2.70        1.03      1.45 o 
  -3  -7   8       14.56       10.84     11.18 o 
  -2  -7   8        0.04        1.20      2.40 o 
   0  -7   8        9.71       15.17      3.35 o 
  -5  -6   8       21.04       30.07      4.45 o 
  -4  -6   8        7.38        5.70      4.35 o 
  -3  -6   8        0.02        1.00      2.81 o 
  -2  -6   8       14.98       14.74      2.53 o 
  -1  -6   8       10.96       12.03      4.85 o 
   0  -6   8       10.81       10.88      3.48 o 
   1  -6   8        0.09        3.48      3.36 o 
  -6  -5   8       13.37       13.83      3.15 o 
  -5  -5   8        6.01        6.21      2.64 o 
  -4  -5   8        8.79       10.39      2.26 o 
  -3  -5   8       13.45        9.31      2.71 o 
  -2  -5   8        0.42        2.61      1.37 o 
  -1  -5   8        4.33        3.96      1.21 o 
   0  -5   8       41.64       40.59      4.05 o 
   1  -5   8       12.25       11.85      1.57 o 
   2  -5   8       13.62        4.51      3.46 o 
  -6  -4   8        1.60        1.91      2.71 o 
  -5  -4   8       28.28       36.34      4.84 o 
  -4  -4   8       21.80       28.43      4.38 o 
  -3  -4   8        7.67        8.17      1.62 o 
  -2  -4   8       15.98       18.44      2.38 o 
  -1  -4   8      144.63      150.16     15.56 o 
   0  -4   8       29.06       29.87      2.39 o 
   1  -4   8        9.28        8.54      2.23 o 
   2  -4   8       49.59       50.40      4.95 o 
   3  -4   8        1.47        0.41      2.04 o 
  -6  -3   8        9.27        5.69      3.41 o 
  -5  -3   8        6.61        5.88      2.54 o 
  -4  -3   8       11.25       11.90      1.61 o 
  -3  -3   8       44.85       45.44      3.54 o 
  -2  -3   8      271.13      296.70     21.76 o 
  -1  -3   8       52.29       55.65      4.52 o 
   0  -3   8       51.30       55.77      2.91 o 
   1  -3   8        6.92        6.43      1.43 o 
   2  -3   8       10.15        8.51      1.09 o 
   3  -3   8       15.52       19.60      3.63 o 
   4  -3   8       11.73       11.86      3.12 o 
  -6  -2   8        1.09        1.15      3.01 o 
  -5  -2   8        7.84        4.66      2.10 o 
  -4  -2   8        6.83        8.40      2.49 o 
  -3  -2   8       32.34       35.09      4.07 o 
  -2  -2   8      108.69      102.15      5.68 o 
  -1  -2   8        0.98        1.43      0.87 o 
   0  -2   8        2.67        2.40      0.85 o 
   1  -2   8       16.86       14.42      1.27 o 
   2  -2   8       16.79       12.49      2.48 o 
   3  -2   8        9.02        2.99      1.96 o 
   4  -2   8       30.28       28.36      4.16 o 
   5  -2   8        4.94        0.00      3.60 o 
  -6  -1   8       18.80       22.96      4.24 o 
  -5  -1   8        9.34       12.30      4.26 o 
  -4  -1   8        8.63        6.91      2.51 o 
  -3  -1   8       66.67       78.13     12.53 o 
  -2  -1   8      349.57      355.29     39.42 o 
  -1  -1   8       35.16       40.27      4.40 o 
   0  -1   8       62.74       63.41      5.79 o 
   1  -1   8       54.53       54.46      6.14 o 
   2  -1   8       85.40       75.54      7.59 o 
   3  -1   8      287.46      308.54     21.69 o 
   4  -1   8        0.39       -0.35      2.46 o 
   5  -1   8        2.34        2.86      2.51 o 
  -6   0   8        1.48        0.84      3.00 o 
  -5   0   8        5.41        6.72      3.60 o 
  -4   0   8        3.27        3.20      1.25 o 
  -3   0   8        1.65        1.08      2.16 o 
  -2   0   8        1.05       -0.51      1.49 o 
  -1   0   8       50.57       53.85      3.58 o 
   0   0   8        9.12       12.59      1.97 o 
   1   0   8        1.09        1.41      0.60 o 
   2   0   8      162.77      156.21     12.47 o 
   3   0   8        0.37        2.30      1.14 o 
   4   0   8        0.16        0.81      2.21 o 
   5   0   8       63.06       70.00      9.52 o 
  -5   1   8       10.05       14.22      3.77 o 
  -4   1   8       12.09        5.45      2.66 o 
  -3   1   8       18.81       23.31      3.49 o 
  -2   1   8      144.73      127.36     18.49 o 
  -1   1   8       64.74       60.12      4.68 o 
   0   1   8        7.07       10.35      1.61 o 
   1   1   8      259.54      254.62     37.17 o 
   2   1   8       27.97       31.15      6.60 o 
   3   1   8      145.37      131.21     11.14 o 
   4   1   8        0.04       -0.23      1.62 o 
   5   1   8        1.76       -3.30      3.30 o 
   6   1   8       21.06       21.84      3.95 o 
  -5   2   8        1.96        1.48      3.44 o 
  -4   2   8        0.89       -2.81      2.81 o 
  -3   2   8      209.34      195.64     36.57 o 
  -2   2   8        5.24        4.30      1.70 o 
  -1   2   8       78.29       89.26      4.39 o 
   0   2   8       43.71       46.95      2.82 o 
   1   2   8      101.29       93.75      6.04 o 
   2   2   8       80.24       78.49     11.55 o 
   3   2   8      148.73      143.44      6.98 o 
   4   2   8        0.68        1.11      0.80 o 
   5   2   8       25.36       23.97      4.12 o 
   6   2   8        8.79        5.83      3.21 o 
  -5   3   8        0.14        1.50      4.23 o 
  -4   3   8       52.00       48.46      6.68 o 
  -3   3   8      111.06      120.08     10.98 o 
  -2   3   8       19.91       18.09      3.46 o 
  -1   3   8        2.84        5.03      1.48 o 
   0   3   8       13.38       11.05      1.40 o 
   1   3   8      200.96      209.38     15.51 o 
   2   3   8        1.09        0.59      0.96 o 
   3   3   8       67.48       60.88      5.40 o 
   4   3   8        6.37       10.94      1.38 o 
   5   3   8       36.42       33.80      3.13 o 
   6   3   8       30.26       40.89      5.70 o 
  -4   4   8       36.23       28.07      5.27 o 
  -3   4   8        0.76        0.74      1.85 o 
  -2   4   8        0.58        0.09      1.01 o 
  -1   4   8       26.06       29.19      2.60 o 
   0   4   8       42.77       32.24      3.58 o 
   1   4   8      125.31      128.13     12.20 o 
   2   4   8      773.98      775.26     96.54 o 
   3   4   8        1.56        2.09      2.22 o 
   4   4   8        0.40       -0.84      1.29 o 
   5   4   8       41.75       45.22      3.90 o 
   6   4   8       60.11       58.30      9.57 o 
  -3   5   8        0.39        0.25      2.53 o 
  -2   5   8       42.73       46.18      4.57 o 
  -1   5   8       16.91       18.79      2.68 o 
   0   5   8       46.91       34.45      4.24 o 
   1   5   8      261.37      251.12     31.43 o 
   2   5   8       36.28       33.63      3.66 o 
   3   5   8       66.30       68.49      5.81 o 
   4   5   8       20.58       18.97      2.12 o 
   5   5   8       25.71       27.19      4.44 o 
   6   5   8        5.33        9.51      4.46 o 
  -3   6   8       22.64       22.97      3.16 o 
  -2   6   8        8.86        7.88      1.74 o 
  -1   6   8        6.52        7.90      2.21 o 
   0   6   8      239.50      262.05     13.84 o 
   1   6   8       14.83       10.98      2.75 o 
   2   6   8       36.82       40.38      3.12 o 
   3   6   8       30.81       26.02      2.18 o 
   4   6   8       32.49       36.45      3.95 o 
   5   6   8       39.71       46.84      3.74 o 
   6   6   8       74.77       63.99     12.66 o 
  -2   7   8       22.91       17.29      4.12 o 
  -1   7   8       24.14       21.70      2.65 o 
   0   7   8        9.17        6.56      1.73 o 
   1   7   8       30.29       29.61      4.40 o 
   2   7   8       49.58       48.49      3.30 o 
   3   7   8        2.58        3.08      1.29 o 
   4   7   8       58.56       56.87      6.25 o 
   5   7   8       96.86      104.49      9.83 o 
   0   8   8       16.42        9.93      3.75 o 
   1   8   8       27.33       26.39      2.83 o 
   2   8   8       10.88        9.36      3.45 o 
   3   8   8       15.97       15.89      2.02 o 
   4   8   8       19.17       12.91      2.82 o 
   5   8   8       78.16       82.78      9.94 o 
   2   9   8       33.85       32.59      3.62 o 
   3   9   8        4.13        2.41      3.67 o 
  -3  -7   9       14.32        8.39      4.41 o 
  -4  -6   9        0.56        1.91      4.00 o 
  -3  -6   9        0.55       -0.43      1.52 o 
  -2  -6   9       42.39       54.16      6.41 o 
  -1  -6   9        0.67       -0.56      1.76 o 
   0  -6   9        8.29       16.33      3.48 o 
   1  -6   9        1.72       -0.32      3.78 o 
  -5  -5   9        0.93        7.00      3.51 o 
  -4  -5   9        0.36       -1.94      2.54 o 
  -3  -5   9       17.28       20.96      3.61 o 
  -1  -5   9        2.51        2.56      1.24 o 
   0  -5   9       26.51       27.13      4.51 o 
  -5  -4   9        7.41        8.00      2.90 o 
  -4  -4   9        2.00        2.75      1.80 o 
  -1  -4   9        1.06        2.82      1.27 o 
   0  -4   9        0.08        0.19      0.92 o 
   1  -4   9        2.15        0.54      1.03 o 
   2  -4   9       18.55       18.98      3.77 o 
   3  -4   9        1.31       -2.33      2.33 o 
  -5  -3   9        0.08        1.98      3.26 o 
  -4  -3   9        4.73        7.74      3.21 o 
  -3  -3   9      177.52      181.53     36.62 o 
  -2  -3   9       10.80       11.76      1.37 o 
  -1  -3   9       19.24       22.46      2.20 o 
   0  -3   9       78.04       80.76      9.58 o 
   1  -3   9       12.71       14.30      2.14 o 
   2  -3   9        2.30        1.58      2.26 o 
   3  -3   9       37.87       41.77      4.33 o 
  -5  -2   9        3.38       12.64      4.10 o 
  -4  -2   9       32.86       36.21      4.66 o 
  -3  -2   9        3.34        3.20      2.42 o 
  -2  -2   9        5.73        5.64      0.65 o 
  -1  -2   9        2.85        3.70      0.86 o 
   0  -2   9        5.37        4.83      1.35 o 
   1  -2   9        5.33        4.37      0.93 o 
   2  -2   9       73.66       59.64     20.26 o 
   3  -2   9        1.59        3.20      2.52 o 
   4  -2   9       13.82       10.24      3.30 o 
  -5  -1   9       25.85       28.31      4.74 o 
  -4  -1   9        5.43        2.51      2.63 o 
  -3  -1   9       29.72       29.81      4.35 o 
  -2  -1   9        5.21        9.55      3.26 o 
  -1  -1   9        5.81        2.82      1.03 o 
   0  -1   9       25.36       26.74      3.94 o 
   1  -1   9       65.17       59.16      4.84 o 
   2  -1   9       53.72       41.04      8.15 o 
   3  -1   9       28.43       27.06      3.43 o 
   4  -1   9        0.36       -0.23      2.91 o 
   5  -1   9        0.75        4.16      2.74 o 
  -5   0   9        0.20       -0.96      2.52 o 
  -4   0   9       49.46       65.92      7.13 o 
  -3   0   9       20.30       25.17      3.74 o 
  -2   0   9        1.08        1.70      1.72 o 
  -1   0   9       64.20       66.72      5.52 o 
   0   0   9      225.86      231.74     43.63 o 
   1   0   9       75.35       78.52     19.80 o 
   2   0   9       30.59       21.96      4.28 o 
   3   0   9       44.59       35.32      5.68 o 
   4   0   9        2.56        4.17      3.13 o 
   5   0   9       26.18       23.86      3.44 o 
  -5   1   9        1.04        3.04      2.43 o 
  -4   1   9        0.62        2.79      3.39 o 
  -3   1   9        1.47        2.16      2.05 o 
  -2   1   9      104.12      114.07     20.31 o 
  -1   1   9       10.79       10.45      2.30 o 
   0   1   9      142.89      150.35     15.60 o 
   1   1   9        0.86       -0.61      3.01 o 
   2   1   9        0.20       -0.30      0.71 o 
   3   1   9       20.30       17.95      3.32 o 
   4   1   9       22.61       22.21      3.13 o 
   5   1   9        4.34        8.00      4.23 o 
  -5   2   9        1.21        5.17      4.07 o 
  -4   2   9        5.84        4.03      2.57 o 
  -3   2   9       43.28       35.93      5.03 o 
  -2   2   9       33.52       32.01      4.81 o 
  -1   2   9       12.74       10.18      1.69 o 
   0   2   9       67.81       76.96      4.13 o 
   1   2   9       61.74       57.46      7.06 o 
   2   2   9       56.01       47.98      4.32 o 
   3   2   9       79.95       72.12      5.40 o 
   4   2   9       71.56       68.19      8.47 o 
   5   2   9       64.54       68.57      8.71 o 
  -4   3   9       87.83      113.73     12.16 o 
  -3   3   9      107.10      126.69     12.09 o 
  -2   3   9       14.95       14.03      1.30 o 
  -1   3   9       10.93        9.79      1.63 o 
   0   3   9        0.10       -1.09      2.01 o 
   1   3   9       12.49       12.45      1.53 o 
   2   3   9      198.87      170.35     15.60 o 
   3   3   9       56.17       58.34      4.58 o 
   4   3   9        4.44        8.42      1.44 o 
   5   3   9        5.59        6.90      3.97 o 
   6   3   9        0.38        3.19      2.84 o 
  -4   4   9       24.76       22.03      4.41 o 
  -3   4   9        1.50        1.24      2.10 o 
  -2   4   9       10.43        9.90      1.43 o 
  -1   4   9       90.75       77.83      9.07 o 
   0   4   9       52.91       59.88      6.45 o 
   1   4   9        0.21        0.10      0.92 o 
   2   4   9      212.05      206.96     22.59 o 
   3   4   9       13.65       18.07      5.60 o 
   4   4   9        7.50        8.59      3.02 o 
   5   4   9       24.47       27.86      3.13 o 
   6   4   9        8.15        8.25      4.24 o 
  -3   5   9       39.36       37.89      3.74 o 
  -2   5   9        0.70        1.67      1.44 o 
  -1   5   9       24.96       22.34      2.36 o 
   0   5   9        0.12        0.54      1.42 o 
   1   5   9      293.84      327.91     18.21 o 
   2   5   9        7.05        6.61      3.02 o 
   3   5   9        1.38        1.20      1.84 o 
   4   5   9       74.69       76.94     14.73 o 
   5   5   9       33.57       36.96      3.86 o 
  -2   6   9       14.76       10.37      4.17 o 
  -1   6   9       15.69       14.56      2.77 o 
   0   6   9       31.78       34.88      3.04 o 
   1   6   9        3.31        6.53      2.21 o 
   2   6   9        3.10        3.01      1.36 o 
   3   6   9       49.03       42.29      3.97 o 
   4   6   9       15.12       13.18      2.15 o 
   5   6   9        0.67        1.02      2.85 o 
  -1   7   9       56.46       58.89      4.91 o 
   0   7   9       12.17       11.69      2.78 o 
   1   7   9       22.86       19.49      5.89 o 
   2   7   9       25.67       25.20      4.80 o 
   3   7   9        5.80        4.68      1.48 o 
   4   7   9       68.69       75.85      5.70 o 
   5   7   9       41.45       34.88      4.09 o 
   0   8   9       61.30       55.82      4.26 o 
   1   8   9       11.01       11.83      3.42 o 
   2   8   9       64.84       60.45      7.26 o 
   3   8   9       16.83       14.10      2.20 o 
   4   8   9        7.00        1.60      1.77 o 
  -3  -6  10        0.94       -2.38      2.38 o 
  -2  -6  10        0.44       -0.74      2.69 o 
  -1  -6  10        6.53        5.00      2.50 o 
   0  -6  10        0.71        6.03      3.46 o 
  -4  -5  10       13.43       21.84      4.55 o 
  -3  -5  10        4.05        2.26      2.88 o 
  -2  -5  10       17.23       15.93      2.62 o 
  -1  -5  10       60.29       76.75      5.50 o 
   0  -5  10        8.52       14.98      2.04 o 
   1  -5  10        0.54       -3.16      3.16 o 
  -5  -4  10        8.05        7.04      2.82 o 
  -4  -4  10       16.18       13.94      4.49 o 
  -3  -4  10       64.79       80.97      9.61 o 
  -2  -4  10       53.03       68.14     10.22 o 
  -1  -4  10        2.64        3.72      1.50 o 
   0  -4  10        2.90        3.72      1.29 o 
   1  -4  10        3.03        3.54      1.37 o 
   2  -4  10        6.09        9.03      3.19 o 
  -5  -3  10        0.00       -2.47      2.47 o 
  -4  -3  10        5.62        1.45      2.16 o 
  -3  -3  10       83.02       95.76     10.89 o 
  -2  -3  10        3.01        4.70      1.30 o 
  -1  -3  10        9.94       11.82      1.41 o 
   0  -3  10       11.70       11.68      2.94 o 
   1  -3  10        0.33       -1.48      1.48 o 
   2  -3  10        0.18        0.23      2.81 o 
  -5  -2  10        0.00       -1.30      2.48 o 
  -4  -2  10       48.70       58.34      7.23 o 
  -3  -2  10        8.30        6.60      2.32 o 
  -2  -2  10       76.06       89.32     11.06 o 
  -1  -2  10       29.84       33.91      2.60 o 
   0  -2  10        0.62       -0.04      1.05 o 
   1  -2  10        4.46        5.26      2.04 o 
   3  -2  10       23.13       19.26      4.11 o 
   4  -2  10        2.02        1.76      3.28 o 
  -5  -1  10        2.54        2.85      3.09 o 
  -4  -1  10        3.20        3.85      2.53 o 
  -3  -1  10        8.70        9.23      2.31 o 
  -2  -1  10        3.78        4.36      2.01 o 
  -1  -1  10       26.09       28.76      2.87 o 
   0  -1  10        0.35        1.06      2.43 o 
   1  -1  10       62.18       65.36     16.12 o 
   2  -1  10       57.60       66.37      6.99 o 
   4  -1  10        9.41        6.49      3.83 o 
  -5   0  10        0.04        1.08      2.77 o 
  -4   0  10       18.88       19.78      4.46 o 
  -3   0  10        4.17        3.03      1.94 o 
  -2   0  10       20.78       19.86      1.94 o 
  -1   0  10        4.23        6.65      2.23 o 
   0   0  10       75.23       77.18      7.62 o 
   1   0  10      127.25      148.22     15.13 o 
   3   0  10       19.32       15.52      2.63 o 
   4   0  10        4.29        3.12      3.35 o 
  -5   1  10        5.63        1.71      3.29 o 
  -4   1  10        5.20        2.18      3.15 o 
  -3   1  10       33.82       36.81      5.44 o 
  -2   1  10       65.46       80.92      4.87 o 
  -1   1  10        1.32        1.29      0.70 o 
   1   1  10       75.80       81.51      7.25 o 
   2   1  10        9.65       10.38      1.43 o 
   3   1  10       13.32        9.86      3.88 o 
   4   1  10       16.24        8.30      3.58 o 
   5   1  10        8.61        6.92      4.45 o 
  -4   2  10       24.57       23.86      3.18 o 
  -3   2  10        4.81        3.03      2.17 o 
  -2   2  10       12.65       13.10      2.03 o 
  -1   2  10       40.70       51.48      5.24 o 
   0   2  10       40.84       45.65      3.75 o 
   1   2  10       85.48      104.49      7.93 o 
   2   2  10       40.28       28.25      8.53 o 
   3   2  10        0.63        0.67      0.83 o 
   4   2  10        0.25        3.81      4.15 o 
   5   2  10       68.78       75.29      8.46 o 
  -4   3  10        1.97       -0.50      4.09 o 
  -3   3  10        6.16        6.34      3.78 o 
  -2   3  10        7.40        8.92      1.86 o 
  -1   3  10        0.30       -0.08      1.14 o 
   0   3  10        0.06        0.69      2.28 o 
   1   3  10      223.24      232.05     11.35 o 
   3   3  10       37.18       31.97      8.35 o 
   4   3  10       29.11       32.63      2.73 o 
   5   3  10       10.70        9.21      2.80 o 
  -3   4  10       47.24       46.67      6.93 o 
  -2   4  10        0.27       -1.36      1.36 o 
  -1   4  10        7.80       10.75      4.94 o 
   0   4  10      116.02      132.15      8.93 o 
   1   4  10       19.05       13.59      1.87 o 
   2   4  10        1.38        1.60      1.95 o 
   3   4  10       10.84       12.01      1.81 o 
   4   4  10        1.49        3.91      1.53 o 
   5   4  10       20.12       15.92      4.54 o 
  -2   5  10       10.37       10.40      2.32 o 
  -1   5  10       37.70       38.89      3.53 o 
   0   5  10       46.54       40.54      3.43 o 
   1   5  10       43.62       45.20      4.11 o 
   2   5  10        2.11        1.91      1.59 o 
   3   5  10        0.33        0.17      1.65 o 
   4   5  10      105.39      113.79      7.50 o 
   5   5  10       15.68       12.96      5.21 o 
  -2   6  10        0.81        2.22      2.35 o 
  -1   6  10       49.35       56.04      9.63 o 
   0   6  10       11.08       10.41      1.74 o 
   1   6  10        0.00       -0.42      1.67 o 
   2   6  10       49.38       54.40      4.20 o 
   3   6  10       30.82       30.12      3.71 o 
   4   6  10        4.47        2.53      1.83 o 
   5   6  10       52.66       47.24      3.69 o 
   0   7  10       15.36       14.35      2.74 o 
   1   7  10       40.88       40.92      4.17 o 
   2   7  10       12.40       10.49      1.88 o 
   3   7  10        0.09        0.13      1.37 o 
   4   7  10       88.12       72.38      7.99 o 
   1   8  10        4.13        1.59      2.84 o 
   2   8  10       15.70       15.32      2.42 o 
   3   8  10       13.01       12.76      2.08 o 
  -3  -5  11        2.87        2.40      2.40 o 
  -1  -5  11        5.11        4.77      1.90 o 
   0  -5  11        1.20        1.51      1.50 o 
  -4  -4  11        8.35       13.14      2.83 o 
  -3  -4  11        0.01       -1.13      3.27 o 
  -2  -4  11       35.17       42.94      5.49 o 
  -1  -4  11        8.81       12.66      1.94 o 
   0  -4  11        0.07       -1.07      1.29 o 
   1  -4  11       25.09       30.21      7.20 o 
  -4  -3  11        0.83       -2.20      3.29 o 
  -3  -3  11        7.77       14.68      3.74 o 
  -2  -3  11        2.04        2.74      1.52 o 
  -1  -3  11        0.70       -1.83      1.83 o 
   0  -3  11       10.39       16.91      2.86 o 
   1  -3  11        0.10        0.30      1.40 o 
   2  -3  11        0.97        2.74      1.51 o 
  -4  -2  11        8.14        7.50      3.15 o 
  -3  -2  11        0.12        4.07      2.47 o 
  -2  -2  11       12.33       12.90      1.73 o 
  -1  -2  11       11.52       12.75      2.68 o 
   0  -2  11        0.02       -1.79      1.79 o 
   1  -2  11       29.22       34.55      4.06 o 
   3  -2  11       17.09        8.40      2.50 o 
  -4  -1  11        0.61        0.97      2.65 o 
  -3  -1  11       32.94       39.26      5.88 o 
  -2  -1  11        6.02        7.31      2.33 o 
  -1  -1  11        4.18        1.22      1.33 o 
   0  -1  11       52.34       55.17      6.73 o 
   1  -1  11       15.07       15.11      3.03 o 
   2  -1  11        0.11       -0.46      1.94 o 
   3  -1  11       12.61        6.80      2.50 o 
  -4   0  11        4.22        7.14      3.03 o 
  -3   0  11        9.06       12.64      3.29 o 
  -2   0  11       36.52       37.14      4.87 o 
  -1   0  11       34.47       34.09      3.40 o 
   0   0  11        7.90        7.54      2.10 o 
   1   0  11       25.69       30.07      3.55 o 
   3   0  11        0.11       -2.16      3.30 o 
   4   0  11        7.53        5.06      3.10 o 
  -4   1  11        5.22        6.20      4.26 o 
  -3   1  11       36.83       47.25      6.79 o 
  -2   1  11        0.79       -1.01      1.01 o 
  -1   1  11        2.17        3.07      1.20 o 
   0   1  11       39.15       40.26      3.04 o 
   1   1  11       12.12       10.70      1.90 o 
   2   1  11        0.16       -1.72      1.72 o 
   3   1  11       73.17       77.32      8.59 o 
   4   1  11       10.65       10.00      3.68 o 
  -3   2  11        1.09        0.23      1.25 o 
  -2   2  11        1.94        2.02      1.56 o 
  -1   2  11       18.09       24.40      2.27 o 
   0   2  11       17.45       17.99      2.69 o 
   1   2  11        5.87       -2.08      2.54 o 
   3   2  11        0.09       -0.18      0.95 o 
   4   2  11        0.44       -2.30      2.87 o 
  -3   3  11        0.03       -0.53      2.02 o 
  -2   3  11       26.38       22.54      2.96 o 
  -1   3  11        0.47       -0.91      1.29 o 
   0   3  11        9.77        7.68      1.56 o 
   1   3  11      134.21      136.41     12.14 o 
   2   3  11       12.88        8.22      3.08 o 
   3   3  11       29.43       34.50      3.19 o 
   4   3  11       18.61       16.29      4.47 o 
  -3   4  11        4.22        3.08      1.90 o 
  -2   4  11        0.00        0.49      2.11 o 
  -1   4  11        8.85       15.15      5.31 o 
   0   4  11      116.35      118.98      7.61 o 
   1   4  11      187.28      224.70     10.95 o 
   2   4  11        0.25       -2.16      2.16 o 
   3   4  11       17.86       18.56      2.59 o 
   4   4  11        0.34       -3.09      3.78 o 
  -2   5  11       14.77       10.33      2.53 o 
  -1   5  11       43.45       53.00      4.83 o 
   0   5  11       25.54       26.62      3.09 o 
   1   5  11        3.50        1.69      1.61 o 
   2   5  11       31.62       31.80      3.43 o 
   3   5  11       32.24       34.15      3.70 o 
   4   5  11        0.26       -1.29      1.29 o 
  -1   6  11       65.88       56.40      4.92 o 
   0   6  11        0.02       -2.05      2.05 o 
   1   6  11        0.00       -1.38      1.38 o 
   2   6  11        0.45        0.28      3.05 o 
   3   6  11       56.87       53.45      5.15 o 
   4   6  11        4.35        4.33      1.81 o 
   1   7  11       67.85       68.44      9.85 o 
   2   7  11        3.50        4.65      2.12 o 
   3   7  11        9.26        8.08      2.10 o 
  -1  -4  12        0.62        0.42      1.39 o 
   0  -4  12        2.03        3.62      2.60 o 
  -3  -3  12       13.07       12.17      4.14 o 
  -2  -3  12        0.00       -2.01      3.02 o 
  -1  -3  12        4.99        5.05      1.29 o 
   0  -3  12        0.10        0.91      1.56 o 
   1  -3  12       58.55       72.59      6.08 o 
  -3  -2  12        0.02        3.60      2.99 o 
  -2  -2  12       18.81       22.34      5.12 o 
  -1  -2  12        0.97        0.73      1.69 o 
   0  -2  12        4.19        2.98      2.38 o 
   1  -2  12       55.98       72.90      8.20 o 
   2  -2  12        1.29        1.12      1.90 o 
  -3  -1  12        1.49       -1.35      3.82 o 
  -2  -1  12        0.23       -1.48      2.47 o 
  -1  -1  12        8.28        4.89      3.18 o 
   0  -1  12       73.36       80.64     10.79 o 
   1  -1  12        0.27       -1.51      2.79 o 
   2  -1  12       22.62       30.82      5.67 o 
   3  -1  12        1.81        0.23      2.37 o 
  -3   0  12        9.90       10.26      3.42 o 
  -2   0  12       35.38       38.71      5.26 o 
  -1   0  12        9.95       11.13      3.39 o 
   0   0  12        4.19        7.61      3.45 o 
   2   0  12       10.54       11.86      2.85 o 
   3   0  12        0.85        3.96      3.74 o 
  -3   1  12       18.08       19.34      5.36 o 
  -2   1  12        3.63        5.08      3.75 o 
  -1   1  12        0.47       -1.91      1.91 o 
   0   1  12       54.22       62.95      6.40 o 
   1   1  12        1.71        3.36      2.32 o 
   2   1  12        2.75        5.71      2.86 o 
   3   1  12       16.42       22.05      4.21 o 
   4   1  12       28.20       17.40      4.58 o 
  -3   2  12        1.23        0.49      3.41 o 
  -2   2  12        7.88        6.49      3.25 o 
  -1   2  12        2.24        1.81      1.45 o 
   1   2  12       21.68       22.14      4.16 o 
   2   2  12       29.63       26.94      4.58 o 
   3   2  12        0.64       -1.25      1.94 o 
   4   2  12        1.22        4.46      2.52 o 
  -2   3  12       14.60       13.75      3.38 o 
  -1   3  12        9.25        6.25      1.94 o 
   0   3  12        8.80        7.38      1.57 o 
   1   3  12       51.98       70.40      8.65 o 
   2   3  12        3.04        2.39      2.39 o 
   4   3  12       10.73       12.01      4.69 o 
  -2   4  12        0.41        1.08      1.90 o 
  -1   4  12       16.32       13.94      2.69 o 
   0   4  12       15.02       14.74      2.25 o 
   1   4  12       25.35       23.79      2.73 o 
   2   4  12        0.56        0.57      3.18 o 
   3   4  12       41.63       36.86      9.95 o 
  -1   5  12        0.03       -1.62      1.64 o 
   0   5  12       27.56       26.29      3.01 o 
   1   5  12       42.81       41.77      4.05 o 
   2   5  12        3.37        2.85      2.85 o 
   3   5  12       16.09       17.03      2.75 o 
   0   6  12       33.01       29.24      3.40 o 
   1   6  12        0.13        1.50      1.70 o 
   2   6  12        1.90        3.54      1.43 o 
   3   6  12       33.20       36.05      2.81 o 
  -2  -2  13        3.68       12.29      4.27 o 
  -1  -2  13        4.20        4.93      3.58 o 
   0  -2  13        1.35        2.04      1.44 o 
  -2  -1  13        0.22        0.37      2.24 o 
  -1  -1  13        3.61        6.63      2.82 o 
   0  -1  13       19.74       24.16      4.80 o 
   1  -1  13        0.09        1.39      3.25 o 
   2  -1  13        8.06       10.62      4.07 o 
  -2   0  13        0.01        0.61      2.82 o 
  -1   0  13        6.56       13.01      4.02 o 
   0   0  13        0.23        0.48      2.51 o 
   1   0  13        7.16        1.17      3.14 o 
   2   0  13        8.40       12.75      4.10 o 
  -2   1  13        6.84        7.29      3.53 o 
  -1   1  13        1.31       -0.60      3.25 o 
   0   1  13       19.07       22.70      4.73 o 
   1   1  13       17.04       15.89      3.26 o 
   3   1  13        4.15        2.83      2.72 o 
  -2   2  13        2.42        5.80      3.26 o 
  -1   2  13        6.47        5.60      3.34 o 
   1   2  13       26.76       17.77      3.81 o 
   2   2  13       10.50        6.04      4.10 o 
   3   2  13        1.45       -1.59      2.15 o 
   0   3  13      150.86      166.38     16.41 o 
   1   3  13       11.15       11.03      2.99 o 
   2   3  13        0.48       -2.16      3.53 o 
   0   4  13        0.13        1.28      2.68 o 
   1   5  13        0.78       -1.97      3.69 o 
   0   0  14        0.92       -1.20      2.63 o 
   1   1  14        3.14        6.04      2.90 o 
                                                 
